# Supplementary material for: catena-Poly[[(1,10-phenanthroline)cobalt]-μ-2,4′-oxydibenzoato]
Source: Acta Crystallogr Sect E Struct Rep Online. 2012 Jul 18;68(Pt 8):m1078. doi: 10.1107/S1600536812031534 (PMC3414136; doi:10.1107/S1600536812031534)
Supplement: Supplementary file 1 [file e-68-m1078-sup1.cif]

##############################################################################
#                                                                            #
# This CIF contains the data in a paper accepted for publication in          #
# Acta Crystallographica Section E. It conforms to the requirements of       #
# Notes for Authors for Acta Crystallographica Section E, and has been       #
# peer reviewed under the auspices of the IUCr Commission on Journals.       #
#                                                                            #
# Full details of the Crystallographic Information File format               #
# are given in the paper "The Crystallographic Information File (CIF):       #
# a New Standard Archive File for Crystallography" by S. R. Hall, F. H.      #
# Allen and I. D. Brown [Acta Cryst. (1991), A47, 655-685].                  #
#                                                                            #
# The current version of the core CIF dictionary is obtainable from          #
# ftp://ftp.iucr.org/pub/cif_core.dic.                                       #
#                                                                            #
# Software is freely available for graphical display of the structure(s)     #
# in this CIF. For information consult the CIF software page                 #
# http://www.iucr.org/resources/cif/software.                                #
#                                                                            #
# This file may be used for bona fide research purposes within the           #
# scientific community so long as proper attribution is given to the journal # 
# article from which it was obtained.                                        #
#                                                                            #
##############################################################################
data_I
_audit_creation_method     SHELXL97
_chemical_name_systematic
;
<i>catena</i>-Poly[[(1,10-phenanthroline)cobalt]-\m-2,4'-oxydibenzoato]
;
_chemical_name_common     ?
_chemical_formula_moiety     'C26 H16 Co N2 O5'
_chemical_formula_sum     'C26 H16 Co N2 O5'
_chemical_formula_iupac     '[Co (C14 H8 O5) (C12 H8 N2)]'
_chemical_formula_weight     495.34
_chemical_melting_point     ?
_symmetry_cell_setting     monoclinic
_symmetry_space_group_name_H-M     'P 21/n'
_symmetry_space_group_name_Hall     '-P 2yn'
loop_
    _symmetry_equiv_pos_as_xyz
    'x, y, z'
    '-x+1/2, y+1/2, -z+1/2'
    '-x, -y, -z'
    'x-1/2, -y-1/2, z-1/2'
_cell_length_a     7.8524(16)
_cell_length_b     15.345(3)
_cell_length_c     18.778(4)
_cell_angle_alpha     90.00
_cell_angle_beta     99.72(3)
_cell_angle_gamma     90.00
_cell_volume     2230.3(8)
_cell_formula_units_Z     4
_cell_measurement_reflns_used     5540
_cell_measurement_theta_min     3.02
_cell_measurement_theta_max     25.35
_cell_measurement_temperature     293(2)
_exptl_crystal_description     block
_exptl_crystal_colour     red
_exptl_crystal_size_max     0.40
_exptl_crystal_size_mid     0.20
_exptl_crystal_size_min     0.15
_exptl_crystal_density_diffrn     1.475
_exptl_crystal_density_meas     ?
_exptl_crystal_density_method     'not measured'
_exptl_crystal_F_000     1012
_exptl_absorpt_coefficient_mu     0.811
_exptl_absorpt_correction_type     multi-scan
_exptl_absorpt_process_details     '(SADABS; Sheldrick, 1996)'
_exptl_absorpt_correction_T_min     0.782
_exptl_absorpt_correction_T_max     0.898
_exptl_special_details
;
;
_diffrn_ambient_temperature     293(2)
_diffrn_radiation_type     MoK\a
_diffrn_radiation_wavelength     0.71073
_diffrn_radiation_source     'fine-focus sealed tube'
_diffrn_radiation_monochromator     graphite
_diffrn_measurement_device_type     'Bruker SMART'
_diffrn_measurement_method     '\f and \w'
_diffrn_detector_area_resol_mean     ?
_diffrn_reflns_number     18945
_diffrn_reflns_av_R_equivalents     0.0658
_diffrn_reflns_av_sigmaI/netI     0.0569
_diffrn_reflns_theta_min     3.02
_diffrn_reflns_theta_max     25.00
_diffrn_reflns_theta_full     25.00
_diffrn_measured_fraction_theta_max     0.995
_diffrn_measured_fraction_theta_full     0.995
_diffrn_reflns_limit_h_min     -9
_diffrn_reflns_limit_h_max     8
_diffrn_reflns_limit_k_min     -18
_diffrn_reflns_limit_k_max     15
_diffrn_reflns_limit_l_min     -22
_diffrn_reflns_limit_l_max     22
_diffrn_standards_number     0
_diffrn_standards_interval_count     .
_diffrn_standards_interval_time     .
_diffrn_standards_decay_%     ?
_refine_special_details
;
Refinement of F^2^ against ALL reflections.  The weighted R-factor wR and
goodness of fit S are based on F^2^, conventional R-factors R are based on F,
with F set to zero for negative F^2^. The threshold expression of F^2^ >
2sigma(F^2^) is used only for calculating R-factors(gt) etc. and is not
relevant to the choice of reflections for refinement. R-factors based on F^2^
are statistically about twice as large as those based on F, and R-factors based
on ALL data will be even larger.
;
_reflns_number_total     3921
_reflns_number_gt     2794
_reflns_threshold_expression     I>2\s(I)
_refine_ls_structure_factor_coef     Fsqd
_refine_ls_matrix_type     full
_refine_ls_R_factor_all     0.1098
_refine_ls_R_factor_gt     0.0727
_refine_ls_wR_factor_gt     0.1248
_refine_ls_wR_factor_ref     0.1405
_refine_ls_goodness_of_fit_ref     1.153
_refine_ls_restrained_S_all     1.153
_refine_ls_number_reflns     3921
_refine_ls_number_parameters     307
_refine_ls_number_restraints     0
_refine_ls_hydrogen_treatment     constr
_refine_ls_weighting_scheme     calc
_refine_ls_weighting_details
       'calc w = 1/[\s^2^(Fo^2^)+(0.0374P)^2^+2.4235P] where P=(Fo^2^+2Fc^2^)/3'
_atom_sites_solution_hydrogens     geom
_atom_sites_solution_primary     direct
_atom_sites_solution_secondary     difmap
_refine_ls_shift/su_max     0.003
_refine_ls_shift/su_mean     0.000
_refine_diff_density_max     0.290
_refine_diff_density_min     -0.350
_refine_ls_extinction_method     none
_refine_ls_extinction_coef     ?
loop_
    _atom_type_symbol
    _atom_type_description
    _atom_type_scat_dispersion_real
    _atom_type_scat_dispersion_imag
    _atom_type_scat_source
    'C' 'C' 0.0033 0.0016
                         'International Tables Vol C Tables 4.2.6.8 and 6.1.1.4'
    'H' 'H' 0.0000 0.0000
                         'International Tables Vol C Tables 4.2.6.8 and 6.1.1.4'
    'N' 'N' 0.0061 0.0033
                         'International Tables Vol C Tables 4.2.6.8 and 6.1.1.4'
    'O' 'O' 0.0106 0.0060
                         'International Tables Vol C Tables 4.2.6.8 and 6.1.1.4'
    'Co' 'Co' 0.3494 0.9721
                         'International Tables Vol C Tables 4.2.6.8 and 6.1.1.4'
_computing_data_collection     'SMART (Bruker, 1997)'
_computing_cell_refinement     'SAINT (Bruker, 1997)'
_computing_data_reduction     'SAINT (Bruker, 1997)'
_computing_structure_solution     'SHELXS97 (Sheldrick, 2008)'
_computing_structure_refinement     'SHELXL97 (Sheldrick, 2008)'
_computing_molecular_graphics     'DIAMOND (Brandenburg & Putz, 2005)'
_computing_publication_material     'SHELXTL (Sheldrick, 2008)'
loop_
    _atom_site_type_symbol
    _atom_site_label
    _atom_site_fract_x
    _atom_site_fract_y
    _atom_site_fract_z
    _atom_site_U_iso_or_equiv
    _atom_site_adp_type
    _atom_site_calc_flag
    _atom_site_refinement_flags
    _atom_site_occupancy
    _atom_site_symmetry_multiplicity
    _atom_site_disorder_assembly
    _atom_site_disorder_group
    O O4 0.6161(4) 0.7767(2) 0.64914(18) 0.0608(9) Uani d . 1 1 . .
    O O5 0.8475(5) 0.7208(2) 0.61748(19) 0.0631(9) Uani d . 1 1 . .
    C C14 0.6932(7) 0.7120(3) 0.6281(3) 0.0535(12) Uani d . 1 1 . .
    C C11 0.6083(6) 0.6252(3) 0.6175(2) 0.0483(11) Uani d . 1 1 . .
    C C12 0.4465(7) 0.6116(3) 0.6354(3) 0.0630(14) Uani d . 1 1 . .
    H H12 0.3881 0.6578 0.6524 0.076 Uiso calc R 1 1 . .
    C C10 0.6901(6) 0.5560(3) 0.5906(2) 0.0562(13) Uani d . 1 1 . .
    H H10 0.7981 0.5640 0.5776 0.067 Uiso calc R 1 1 . .
    C C13 0.3704(7) 0.5299(3) 0.6283(3) 0.0632(14) Uani d . 1 1 . .
    H H13 0.2624 0.5210 0.6411 0.076 Uiso calc R 1 1 . .
    Co Co1 0.66874(8) 0.35628(4) 0.84782(3) 0.0515(2) Uani d . 1 1 . .
    O O2 0.5626(4) 0.3396(2) 0.73244(17) 0.0595(9) Uani d . 1 1 . .
    C C19 0.8855(7) 0.6524(3) 0.9794(4) 0.0756(18) Uani d . 1 1 . .
    H H19 0.9317 0.7083 0.9855 0.091 Uiso calc R 1 1 . .
    O O3 0.3900(4) 0.3788(2) 0.59100(17) 0.0586(9) Uani d . 1 1 . .
    N N2 0.6821(5) 0.4027(2) 0.9525(2) 0.0516(10) Uani d . 1 1 . .
    C C6 0.0948(7) 0.3431(3) 0.5734(3) 0.0661(14) Uani d . 1 1 . .
    H H6 0.0913 0.3523 0.5242 0.079 Uiso calc R 1 1 . .
    C C26 0.7996(6) 0.5268(3) 0.9018(3) 0.0525(12) Uani d . 1 1 . .
    C C1 0.4169(6) 0.3533(3) 0.7488(3) 0.0507(11) Uani d . 1 1 . .
    O O1 0.4041(4) 0.3737(2) 0.81312(18) 0.0678(10) Uani d . 1 1 . .
    C C7 0.2449(6) 0.3566(3) 0.6210(3) 0.0523(12) Uani d . 1 1 . .
    N N1 0.7779(5) 0.4804(2) 0.8387(2) 0.0566(10) Uani d . 1 1 . .
    C C2 0.2544(6) 0.3446(3) 0.6948(2) 0.0476(11) Uani d . 1 1 . .
    C C8 0.4557(6) 0.4624(3) 0.6022(2) 0.0502(12) Uani d . 1 1 . .
    C C18 0.8689(6) 0.6116(3) 0.9098(3) 0.0653(15) Uani d . 1 1 . .
    C C17 0.9161(7) 0.6477(4) 0.8483(4) 0.0824(19) Uani d . 1 1 . .
    H H17 0.9620 0.7037 0.8504 0.099 Uiso calc R 1 1 . .
    C C24 0.6333(6) 0.3639(4) 1.0079(3) 0.0619(13) Uani d . 1 1 . .
    H H24 0.5872 0.3081 1.0010 0.074 Uiso calc R 1 1 . .
    C C4 -0.0473(7) 0.3059(4) 0.6720(4) 0.0783(18) Uani d . 1 1 . .
    H H4 -0.1467 0.2898 0.6894 0.094 Uiso calc R 1 1 . .
    C C9 0.6133(7) 0.4752(3) 0.5827(3) 0.0568(13) Uani d . 1 1 . .
    H H9 0.6690 0.4292 0.5641 0.068 Uiso calc R 1 1 . .
    C C23 0.6459(7) 0.4005(4) 1.0763(3) 0.0736(16) Uani d . 1 1 . .
    H H23 0.6098 0.3698 1.1138 0.088 Uiso calc R 1 1 . .
    C C5 -0.0513(7) 0.3157(4) 0.5990(4) 0.0784(17) Uani d . 1 1 . .
    H H5 -0.1523 0.3039 0.5668 0.094 Uiso calc R 1 1 . .
    C C22 0.7118(7) 0.4819(4) 1.0872(3) 0.0720(16) Uani d . 1 1 . .
    H H22 0.7215 0.5077 1.1325 0.086 Uiso calc R 1 1 . .
    C C20 0.8358(7) 0.6121(4) 1.0358(4) 0.0783(18) Uani d . 1 1 . .
    H H20 0.8483 0.6409 1.0800 0.094 Uiso calc R 1 1 . .
    C C21 0.7651(6) 0.5271(4) 1.0304(3) 0.0627(15) Uani d . 1 1 . .
    C C15 0.8250(7) 0.5179(4) 0.7816(3) 0.0729(16) Uani d . 1 1 . .
    H H15 0.8106 0.4877 0.7380 0.087 Uiso calc R 1 1 . .
    C C16 0.8963(8) 0.6026(4) 0.7850(4) 0.087(2) Uani d . 1 1 . .
    H H16 0.9296 0.6274 0.7442 0.104 Uiso calc R 1 1 . .
    C C3 0.1048(7) 0.3200(3) 0.7192(3) 0.0627(14) Uani d . 1 1 . .
    H H3 0.1069 0.3127 0.7685 0.075 Uiso calc R 1 1 . .
    C C25 0.7487(6) 0.4845(3) 0.9629(3) 0.0509(12) Uani d . 1 1 . .
loop_
    _atom_site_aniso_label
    _atom_site_aniso_U_11
    _atom_site_aniso_U_22
    _atom_site_aniso_U_33
    _atom_site_aniso_U_12
    _atom_site_aniso_U_13
    _atom_site_aniso_U_23
    O4 0.069(2) 0.043(2) 0.072(2) -0.0033(17) 0.0164(18) -0.0001(17)
    O5 0.068(2) 0.046(2) 0.078(3) -0.0039(18) 0.0199(19) 0.0048(17)
    C14 0.063(3) 0.048(3) 0.048(3) 0.000(3) 0.005(2) 0.010(2)
    C11 0.054(3) 0.040(3) 0.051(3) -0.008(2) 0.009(2) 0.003(2)
    C12 0.065(3) 0.043(3) 0.083(4) -0.001(3) 0.018(3) -0.004(3)
    C10 0.057(3) 0.055(3) 0.058(3) -0.008(3) 0.016(2) 0.007(3)
    C13 0.066(3) 0.047(3) 0.081(4) -0.012(3) 0.025(3) -0.007(3)
    Co1 0.0622(4) 0.0414(4) 0.0508(4) 0.0034(3) 0.0096(3) -0.0037(3)
    O2 0.052(2) 0.071(2) 0.057(2) 0.0007(17) 0.0132(16) -0.0115(17)
    C19 0.064(4) 0.036(3) 0.111(5) 0.008(3) -0.029(3) -0.022(3)
    O3 0.072(2) 0.050(2) 0.056(2) -0.0153(17) 0.0190(17) -0.0088(16)
    N2 0.058(2) 0.041(2) 0.056(3) 0.0075(19) 0.011(2) 0.0021(19)
    C6 0.074(4) 0.052(3) 0.068(4) -0.010(3) 0.000(3) -0.009(3)
    C26 0.045(3) 0.036(3) 0.071(4) 0.009(2) -0.005(2) -0.001(2)
    C1 0.064(3) 0.036(2) 0.054(3) 0.001(2) 0.014(2) -0.008(2)
    O1 0.072(2) 0.084(3) 0.049(2) 0.0129(19) 0.0150(17) -0.0154(19)
    C7 0.060(3) 0.045(3) 0.053(3) -0.009(2) 0.010(2) -0.012(2)
    N1 0.071(3) 0.044(2) 0.053(3) 0.008(2) 0.005(2) 0.011(2)
    C2 0.050(3) 0.042(3) 0.052(3) -0.004(2) 0.014(2) -0.012(2)
    C8 0.069(3) 0.040(3) 0.042(3) -0.007(2) 0.009(2) 0.001(2)
    C18 0.057(3) 0.043(3) 0.088(4) 0.010(2) -0.013(3) 0.015(3)
    C17 0.070(4) 0.050(3) 0.114(6) -0.004(3) -0.025(4) 0.012(4)
    C24 0.066(3) 0.060(3) 0.061(3) 0.007(3) 0.013(3) 0.002(3)
    C4 0.056(3) 0.073(4) 0.111(5) -0.017(3) 0.027(3) -0.032(4)
    C9 0.072(3) 0.044(3) 0.058(3) 0.001(3) 0.020(3) -0.003(2)
    C23 0.072(4) 0.089(5) 0.061(4) 0.020(3) 0.013(3) -0.002(3)
    C5 0.061(4) 0.071(4) 0.097(5) -0.003(3) -0.005(3) -0.031(4)
    C22 0.067(4) 0.094(5) 0.053(4) 0.031(3) 0.004(3) -0.015(3)
    C20 0.074(4) 0.067(4) 0.086(5) 0.022(3) -0.011(3) -0.017(4)
    C21 0.050(3) 0.057(3) 0.074(4) 0.020(3) -0.011(3) -0.020(3)
    C15 0.083(4) 0.073(4) 0.060(4) 0.000(3) 0.003(3) 0.019(3)
    C16 0.077(4) 0.080(4) 0.097(5) -0.007(3) -0.005(4) 0.047(4)
    C3 0.061(3) 0.060(3) 0.072(4) -0.006(3) 0.025(3) -0.010(3)
    C25 0.050(3) 0.045(3) 0.054(3) 0.016(2) -0.002(2) -0.004(2)
_geom_special_details
;
 All esds (except the esd in the dihedral angle between two l.s. planes)
 are estimated using the full covariance matrix.  The cell esds are taken
 into account individually in the estimation of esds in distances, angles
 and torsion angles; correlations between esds in cell parameters are only
 used when they are defined by crystal symmetry.  An approximate (isotropic)
 treatment of cell esds is used for estimating esds involving l.s. planes.
;
loop_
    _geom_bond_atom_site_label_1
    _geom_bond_atom_site_label_2
    _geom_bond_site_symmetry_2
    _geom_bond_distance
    _geom_bond_publ_flag
    O4 C14 . 1.261(5) ?
    O4 Co1 2_656 2.077(3) ?
    O5 C14 . 1.267(5) ?
    O5 Co1 2_656 2.190(3) ?
    C14 C11 . 1.488(6) ?
    C14 Co1 2_656 2.473(5) ?
    C11 C10 . 1.381(6) ?
    C11 C12 . 1.384(6) ?
    C12 C13 . 1.385(6) ?
    C12 H12 . 0.9300 ?
    C10 C9 . 1.375(6) ?
    C10 H10 . 0.9300 ?
    C13 C8 . 1.368(6) ?
    C13 H13 . 0.9300 ?
    Co1 N2 . 2.077(4) ?
    Co1 O4 2_646 2.077(3) ?
    Co1 O1 . 2.087(3) ?
    Co1 N1 . 2.107(4) ?
    Co1 O5 2_646 2.190(3) ?
    Co1 O2 . 2.201(3) ?
    Co1 C14 2_646 2.473(5) ?
    O2 C1 . 1.252(5) ?
    C19 C20 . 1.342(8) ?
    C19 C18 . 1.436(8) ?
    C19 H19 . 0.9300 ?
    O3 C8 . 1.385(5) ?
    O3 C7 . 1.396(5) ?
    N2 C24 . 1.312(6) ?
    N2 C25 . 1.361(6) ?
    C6 C7 . 1.369(7) ?
    C6 C5 . 1.382(7) ?
    C6 H6 . 0.9300 ?
    C26 N1 . 1.369(6) ?
    C26 C18 . 1.408(7) ?
    C26 C25 . 1.432(7) ?
    C1 O1 . 1.269(5) ?
    C1 C2 . 1.495(6) ?
    C7 C2 . 1.387(6) ?
    N1 C15 . 1.324(6) ?
    C2 C3 . 1.384(6) ?
    C8 C9 . 1.363(6) ?
    C18 C17 . 1.385(8) ?
    C17 C16 . 1.363(8) ?
    C17 H17 . 0.9300 ?
    C24 C23 . 1.390(7) ?
    C24 H24 . 0.9300 ?
    C4 C5 . 1.374(8) ?
    C4 C3 . 1.379(7) ?
    C4 H4 . 0.9300 ?
    C9 H9 . 0.9300 ?
    C23 C22 . 1.354(8) ?
    C23 H23 . 0.9300 ?
    C5 H5 . 0.9300 ?
    C22 C21 . 1.395(8) ?
    C22 H22 . 0.9300 ?
    C20 C21 . 1.415(8) ?
    C20 H20 . 0.9300 ?
    C21 C25 . 1.412(7) ?
    C15 C16 . 1.412(8) ?
    C15 H15 . 0.9300 ?
    C16 H16 . 0.9300 ?
    C3 H3 . 0.9300 ?
loop_
    _geom_angle_atom_site_label_1
    _geom_angle_atom_site_label_2
    _geom_angle_atom_site_label_3
    _geom_angle_site_symmetry_1
    _geom_angle_site_symmetry_3
    _geom_angle
    _geom_angle_publ_flag
    C14 O4 Co1 . 2_656 92.3(3) ?
    C14 O5 Co1 . 2_656 87.1(3) ?
    O4 C14 O5 . . 119.2(4) ?
    O4 C14 C11 . . 121.2(4) ?
    O5 C14 C11 . . 119.5(4) ?
    O4 C14 Co1 . 2_656 57.1(2) ?
    O5 C14 Co1 . 2_656 62.2(2) ?
    C11 C14 Co1 . 2_656 177.0(4) ?
    C10 C11 C12 . . 118.4(4) ?
    C10 C11 C14 . . 120.8(4) ?
    C12 C11 C14 . . 120.8(4) ?
    C11 C12 C13 . . 120.8(5) ?
    C11 C12 H12 . . 119.6 ?
    C13 C12 H12 . . 119.6 ?
    C9 C10 C11 . . 120.6(4) ?
    C9 C10 H10 . . 119.7 ?
    C11 C10 H10 . . 119.7 ?
    C8 C13 C12 . . 119.4(5) ?
    C8 C13 H13 . . 120.3 ?
    C12 C13 H13 . . 120.3 ?
    N2 Co1 O4 . 2_646 105.35(14) ?
    N2 Co1 O1 . . 98.04(14) ?
    O4 Co1 O1 2_646 . 147.79(14) ?
    N2 Co1 N1 . . 79.09(16) ?
    O4 Co1 N1 2_646 . 101.12(15) ?
    O1 Co1 N1 . . 104.84(15) ?
    N2 Co1 O5 . 2_646 92.31(14) ?
    O4 Co1 O5 2_646 2_646 61.42(13) ?
    O1 Co1 O5 . 2_646 96.30(14) ?
    N1 Co1 O5 . 2_646 158.04(14) ?
    N2 Co1 O2 . . 157.20(13) ?
    O4 Co1 O2 2_646 . 97.45(13) ?
    O1 Co1 O2 . . 61.06(12) ?
    N1 Co1 O2 . . 96.71(14) ?
    O5 Co1 O2 2_646 . 98.68(13) ?
    N2 Co1 C14 . 2_646 100.58(15) ?
    O4 Co1 C14 2_646 2_646 30.64(14) ?
    O1 Co1 C14 . 2_646 123.66(16) ?
    N1 Co1 C14 . 2_646 130.70(17) ?
    O5 Co1 C14 2_646 2_646 30.78(13) ?
    O2 Co1 C14 . 2_646 99.04(14) ?
    C1 O2 Co1 . . 87.1(3) ?
    C20 C19 C18 . . 121.6(5) ?
    C20 C19 H19 . . 119.2 ?
    C18 C19 H19 . . 119.2 ?
    C8 O3 C7 . . 118.2(4) ?
    C24 N2 C25 . . 117.5(4) ?
    C24 N2 Co1 . . 128.4(4) ?
    C25 N2 Co1 . . 114.1(3) ?
    C7 C6 C5 . . 119.5(5) ?
    C7 C6 H6 . . 120.2 ?
    C5 C6 H6 . . 120.2 ?
    N1 C26 C18 . . 124.2(5) ?
    N1 C26 C25 . . 116.5(4) ?
    C18 C26 C25 . . 119.3(5) ?
    O2 C1 O1 . . 119.8(4) ?
    O2 C1 C2 . . 122.0(4) ?
    O1 C1 C2 . . 118.2(4) ?
    C1 O1 Co1 . . 91.8(3) ?
    C6 C7 C2 . . 121.8(5) ?
    C6 C7 O3 . . 116.4(4) ?
    C2 C7 O3 . . 121.7(4) ?
    C15 N1 C26 . . 117.6(5) ?
    C15 N1 Co1 . . 129.2(4) ?
    C26 N1 Co1 . . 113.1(3) ?
    C3 C2 C7 . . 117.4(4) ?
    C3 C2 C1 . . 118.4(4) ?
    C7 C2 C1 . . 124.1(4) ?
    C9 C8 C13 . . 120.5(4) ?
    C9 C8 O3 . . 115.1(4) ?
    C13 C8 O3 . . 124.3(4) ?
    C17 C18 C26 . . 115.8(6) ?
    C17 C18 C19 . . 125.9(6) ?
    C26 C18 C19 . . 118.3(6) ?
    C16 C17 C18 . . 121.1(6) ?
    C16 C17 H17 . . 119.5 ?
    C18 C17 H17 . . 119.5 ?
    N2 C24 C23 . . 124.4(5) ?
    N2 C24 H24 . . 117.8 ?
    C23 C24 H24 . . 117.8 ?
    C5 C4 C3 . . 119.7(5) ?
    C5 C4 H4 . . 120.2 ?
    C3 C4 H4 . . 120.2 ?
    C8 C9 C10 . . 120.2(5) ?
    C8 C9 H9 . . 119.9 ?
    C10 C9 H9 . . 119.9 ?
    C22 C23 C24 . . 118.6(6) ?
    C22 C23 H23 . . 120.7 ?
    C24 C23 H23 . . 120.7 ?
    C4 C5 C6 . . 120.0(5) ?
    C4 C5 H5 . . 120.0 ?
    C6 C5 H5 . . 120.0 ?
    C23 C22 C21 . . 120.0(5) ?
    C23 C22 H22 . . 120.0 ?
    C21 C22 H22 . . 120.0 ?
    C19 C20 C21 . . 122.1(6) ?
    C19 C20 H20 . . 119.0 ?
    C21 C20 H20 . . 119.0 ?
    C22 C21 C25 . . 117.6(5) ?
    C22 C21 C20 . . 124.6(6) ?
    C25 C21 C20 . . 117.8(6) ?
    N1 C15 C16 . . 121.8(6) ?
    N1 C15 H15 . . 119.1 ?
    C16 C15 H15 . . 119.1 ?
    C17 C16 C15 . . 119.5(6) ?
    C17 C16 H16 . . 120.2 ?
    C15 C16 H16 . . 120.2 ?
    C4 C3 C2 . . 121.5(5) ?
    C4 C3 H3 . . 119.3 ?
    C2 C3 H3 . . 119.3 ?
    N2 C25 C21 . . 122.0(5) ?
    N2 C25 C26 . . 117.1(4) ?
    C21 C25 C26 . . 120.9(5) ?
data_global
_journal_date_recd_electronic     2012-06-12
_journal_date_accepted     2012-07-11
_journal_name_full     'Acta Crystallographica, Section E'
_journal_year     2012
_journal_volume     68
_journal_issue      8
_journal_page_first     m1078
_journal_page_last     m1078
_journal_paper_category     QM
_journal_paper_doi     10.1107/S1600536812031534
_journal_coeditor_code     PK2423
_publ_contact_author_name     'Feng Fu'
_publ_contact_author_address
;
Department of Chemistry and Chemical Engineering
Shaanxi Key Laboratory of Chemical Reaction Engineering
Yan'an University
Yan'an
Shaanxi 716000
People's Republic of China
;
_publ_contact_author_email     yadxgncl@126.com
_publ_contact_author_fax     '86-911-2332284'
_publ_contact_author_phone     '86-911-2332284'
_publ_section_title
;
<i>catena</i>-Poly[[(1,10-phenanthroline)cobalt]-\m-2,4'-oxydibenzoato]
;
loop_
    _publ_author_name
    _publ_author_address
    'Hai-Kang Guo'
;
Department of Chemistry and Chemical Engineering
Shaanxi Key Laboratory of Chemical Reaction Engineering
Yan'an University
Yan'an
Shaanxi 716000
People's Republic of China
;
    'Feng Fu'
;
Department of Chemistry and Chemical Engineering
Shaanxi Key Laboratory of Chemical Reaction Engineering
Yan'an University
Yan'an
Shaanxi 716000
People's Republic of China
;
    'Long Tang'
;
Department of Chemistry and Chemical Engineering
Shaanxi Key Laboratory of Chemical Reaction Engineering
Yan'an University
Yan'an
Shaanxi 716000
People's Republic of China
;
    'Xiang-Yang Hou'
;
Department of Chemistry and Chemical Engineering
Shaanxi Key Laboratory of Chemical Reaction Engineering
Yan'an University
Yan'an
Shaanxi 716000
People's Republic of China
;
    'Jia Cao'
;
Department of Chemistry and Chemical Engineering
Shaanxi Key Laboratory of Chemical Reaction Engineering
Yan'an University
Yan'an
Shaanxi 716000
People's Republic of China
;
