# Supplementary material for: catena-Poly[[(1,10-phenanthroline)cobalt]-μ-2,4′-oxydibenzoato]
Source: Acta Crystallogr Sect E Struct Rep Online. 2012 Jul 18;68(Pt 8):m1078. doi: 10.1107/S1600536812031534 (PMC3414136; doi:10.1107/S1600536812031534)
Supplement: Supplementary file 2 [file e-68-m1078-Isup2.hkl]

# 
# h,k,l, Fc-squared, Fo-squared, sigma(Fo-squared) and status flag 
# 
data_I
_shelx_title ' t123 in P2(1)/n' 
_shelx_refln_list_code          4 
_shelx_F_calc_maximum      204.02 
_exptl_crystal_F_000      1012.00 
_reflns_d_resolution_high  0.8409 
 
loop_ 
 _symmetry_equiv_pos_as_xyz 
 'x, y, z' 
 '-x+1/2, y+1/2, -z+1/2' 
 '-x, -y, -z' 
 'x-1/2, -y-1/2, z-1/2' 
 
_cell_length_a     7.8524 
_cell_length_b    15.3453 
_cell_length_c    18.7785 
_cell_angle_alpha  90.000 
_cell_angle_beta   99.724 
_cell_angle_gamma  90.000 
 
_shelx_F_squared_multiplier     1.000 
 
loop_ 
 _refln_index_h 
 _refln_index_k 
 _refln_index_l 
 _refln_F_squared_calc 
 _refln_F_squared_meas 
 _refln_F_squared_sigma 
 _refln_observed_status 
   2   0   0    12509.24    12195.03    100.85 o 
   4   0   0    10564.10    11226.45    174.78 o 
   6   0   0       12.88       15.72     13.86 o 
   8   0   0       15.82       24.59     24.32 o 
   2   1   0    15981.57    15741.74    171.09 o 
   3   1   0     2033.45     1871.27     25.29 o 
   4   1   0     2619.35     2584.64     36.81 o 
   5   1   0        0.65       12.47      4.93 o 
   6   1   0       59.52       40.07      8.56 o 
   7   1   0       40.93       23.06     13.20 o 
   8   1   0      132.34      145.83     34.76 o 
   9   1   0       51.65       25.06     28.82 o 
   1   2   0     1545.05     1472.61     19.50 o 
   2   2   0     9479.13     9774.69     94.86 o 
   3   2   0     1332.45     1380.72     30.54 o 
   4   2   0     2079.91     2077.04     43.80 o 
   5   2   0      735.18      802.10     26.85 o 
   6   2   0       10.66        9.97      9.55 o 
   7   2   0     1813.27     1985.16     77.05 o 
   8   2   0        6.00        6.62     16.99 o 
   1   3   0       59.29      144.51     13.58 o 
   2   3   0    11057.62    10789.99     96.00 o 
   3   3   0     4224.43     4146.88     54.58 o 
   4   3   0     1621.43     1751.36     36.30 o 
   5   3   0     1372.97     1480.68     40.31 o 
   6   3   0       23.49       11.79      7.36 o 
   7   3   0        4.94       24.49     11.31 o 
   8   3   0       41.39       72.76     29.25 o 
   9   3   0       55.44       40.98     38.27 o 
   0   4   0    31487.27    31052.03    240.87 o 
   1   4   0      102.15       92.40     11.76 o 
   2   4   0     2003.05     2044.50     38.07 o 
   3   4   0      228.86      259.39      9.82 o 
   4   4   0     6056.72     6457.16     59.53 o 
   5   4   0        1.02       20.88      5.87 o 
   6   4   0       42.11       48.34     10.06 o 
   7   4   0      472.28      510.46     37.64 o 
   8   4   0       21.97       10.58      9.34 o 
   1   5   0     7817.10     7607.39     74.01 o 
   2   5   0     6107.83     5922.59     58.60 o 
   3   5   0     1501.95     1489.98     30.35 o 
   4   5   0      440.48      459.75     42.50 o 
   5   5   0        0.42        9.54      7.92 o 
   6   5   0        2.44       20.11      5.82 o 
   7   5   0        1.43        6.07     13.60 o 
   8   5   0      141.09       81.71     37.28 o 
   0   6   0    24915.96    25022.91    326.11 o 
   1   6   0       43.50       22.28      8.81 o 
   2   6   0      632.91      681.97     26.06 o 
   3   6   0     2844.89     3017.36     30.96 o 
   4   6   0       31.77       42.86     12.87 o 
   5   6   0      716.38      773.88     50.92 o 
   6   6   0      342.58      255.54     42.65 o 
   7   6   0     1331.73     1382.61     85.41 o 
   8   6   0        0.17       58.42     30.60 o 
   1   7   0     5989.53     6218.45     67.84 o 
   2   7   0      335.33      382.39     20.75 o 
   3   7   0     1943.46     1915.65     26.51 o 
   4   7   0       51.89       78.47     20.39 o 
   5   7   0      107.78       74.62     22.96 o 
   6   7   0      223.29      197.40     46.71 o 
   7   7   0       98.35       68.52     30.97 o 
   8   7   0      132.76       80.10     53.00 o 
   0   8   0    13143.39    14093.68    258.37 o 
   1   8   0      663.60      624.74     24.63 o 
   2   8   0     1473.27     1566.81     29.54 o 
   3   8   0       23.75       21.85      8.07 o 
   4   8   0      884.95      797.84     36.49 o 
   5   8   0     1151.18     1274.82     53.91 o 
   6   8   0        0.96       41.35     26.05 o 
   7   8   0      167.42      161.69     42.80 o 
   1   9   0       35.85       54.34     11.44 o 
   2   9   0     2794.32     2747.75     48.46 o 
   3   9   0      368.07      346.78     22.06 o 
   4   9   0     1263.74     1333.85     53.45 o 
   5   9   0      164.21      115.47     18.74 o 
   6   9   0       42.02       87.11     48.78 o 
   7   9   0       38.46       61.66     23.13 o 
   8   9   0       47.98       59.88     36.75 o 
   0  10   0     1909.07     1777.85     57.45 o 
   1  10   0        9.51       19.53     15.49 o 
   2  10   0      115.52      117.17     12.86 o 
   3  10   0      138.66       87.47     13.17 o 
   4  10   0      135.80      118.65     20.80 o 
   5  10   0       60.21       37.11     17.80 o 
   6  10   0       10.57       90.52     38.27 o 
   7  10   0        5.97       91.50     30.89 o 
   1  11   0     1102.26     1139.27     36.84 o 
   2  11   0      153.51      136.59     15.96 o 
   3  11   0      463.64      533.87     31.98 o 
   4  11   0      112.94       80.55     23.11 o 
   5  11   0        9.63       29.92     11.70 o 
   6  11   0        1.25       51.42     21.89 o 
   7  11   0        0.11       53.84     26.04 o 
   0  12   0     1288.73     1355.57     64.62 o 
   1  12   0       43.65       49.98     10.63 o 
   2  12   0        0.09       28.22     13.96 o 
   3  12   0        0.02       32.27     28.38 o 
   4  12   0      206.36      211.23     28.74 o 
   5  12   0      713.35      730.48     44.82 o 
   6  12   0       47.65      154.06     72.30 o 
   1  13   0       22.40       31.89     14.17 o 
   2  13   0      110.15       60.47     16.30 o 
   3  13   0      110.41       81.04     15.00 o 
   4  13   0      111.51      100.59     22.58 o 
   5  13   0      227.71      155.49     32.21 o 
   6  13   0        0.38       21.55     40.58 o 
   0  14   0      546.64      623.80     54.47 o 
   1  14   0      158.81      143.74     26.47 o 
   2  14   0      315.53      235.44     32.46 o 
   3  14   0       23.65       60.11     13.88 o 
   4  14   0       35.76       44.75     25.37 o 
   5  14   0       32.90       85.14     22.51 o 
   1  15   0       59.03       56.59     19.51 o 
   2  15   0      646.24      667.13     48.31 o 
   3  15   0      356.54      360.59     64.28 o 
   4  15   0       90.22       95.18     26.56 o 
   5  15   0        0.40      109.44     62.95 o 
   0  16   0      898.64      955.33    117.27 o 
   1  16   0      338.89      288.41     42.16 o 
   2  16   0      135.51      109.33     38.54 o 
   3  16   0        6.57       -2.04     17.55 o 
   4  16   0        6.83       54.07     19.88 o 
   1  17   0       80.01       85.67     22.96 o 
   2  17   0       16.41       30.13     23.71 o 
   3  17   0      198.50      139.15     38.36 o 
   0  18   0      187.98      157.58     38.86 o 
   1  18   0        0.33       33.91     22.15 o 
  -9   0   1       44.61       50.49     40.84 o 
  -7   0   1      473.12      506.21     29.71 o 
  -5   0   1     4020.06     4384.22     87.06 o 
  -3   0   1      479.75      510.95     24.43 o 
   1   0   1     7048.91     6595.17     56.80 o 
   3   0   1       27.94       10.78      6.39 o 
   5   0   1      225.44      215.67     29.00 o 
   7   0   1     1327.00     1410.39     60.77 o 
  -9   1   1       49.04       13.07     15.55 o 
  -8   1   1       58.84       17.64     17.35 o 
  -7   1   1       36.09       35.59     12.59 o 
  -6   1   1      259.87      248.92     18.85 o 
  -5   1   1      699.18      784.02     22.72 o 
  -4   1   1     1086.09     1179.41     21.65 o 
  -3   1   1     3491.52     3518.99     30.24 o 
  -2   1   1     3544.63     3369.20     48.23 o 
   1   1   1     4323.88     3723.27     31.99 o 
   2   1   1    22378.46    22569.38    122.04 o 
   3   1   1      687.97      599.05     17.70 o 
   4   1   1      565.67      560.42     18.95 o 
   5   1   1     1270.72     1292.63     23.69 o 
   6   1   1      162.36      156.52     16.55 o 
   7   1   1        0.06       18.70     10.63 o 
   8   1   1       44.54       31.24     18.24 o 
   9   1   1       33.69       51.37     14.88 o 
  -9   2   1       17.45       43.03     38.73 o 
  -8   2   1        1.62       -0.95     24.85 o 
  -7   2   1       79.19       53.05     32.09 o 
  -6   2   1        3.58       26.60      7.11 o 
  -5   2   1      113.96       86.89     13.74 o 
  -4   2   1     3529.19     3495.79     63.02 o 
  -3   2   1     4380.05     4640.35     55.92 o 
  -2   2   1    15492.58    15087.90    101.06 o 
  -1   2   1     3444.23     3112.98     23.49 o 
   1   2   1     5089.61     4609.72     40.08 o 
   2   2   1    26613.34    25975.73    163.59 o 
   3   2   1      287.16      258.19     18.03 o 
   4   2   1     1616.95     1645.01     37.09 o 
   5   2   1        0.47       11.74     11.56 o 
   6   2   1       22.92       42.87     14.06 o 
   7   2   1       77.13       66.51     16.69 o 
   8   2   1      170.06      196.46     39.43 o 
   9   2   1        0.87       44.08     25.38 o 
  -9   3   1        3.27       69.86     36.55 o 
  -8   3   1       75.28       63.38     43.69 o 
  -7   3   1       30.78       30.28     11.40 o 
  -6   3   1      317.31      280.52     24.40 o 
  -5   3   1       75.67       65.69     13.81 o 
  -4   3   1        1.27       16.34     12.83 o 
  -3   3   1     1719.18     1715.50     20.49 o 
  -2   3   1       42.85        3.39      9.49 o 
  -1   3   1     9105.26     9017.26     76.95 o 
   0   3   1       12.78       36.87      8.66 o 
   1   3   1     2845.39     3078.40     57.73 o 
   2   3   1     4946.23     5001.48     48.01 o 
   3   3   1      184.49      169.92     24.97 o 
   4   3   1    15530.48    17149.66    178.02 o 
   5   3   1       95.58       76.27     13.28 o 
   6   3   1     1736.37     1937.49     67.30 o 
   7   3   1       62.55       69.98     15.51 o 
   8   3   1       17.93       49.84     25.90 o 
  -9   4   1        4.34       28.62     28.49 o 
  -8   4   1        0.06        6.18     14.87 o 
  -7   4   1      256.61      216.22     22.11 o 
  -6   4   1       20.47       46.31      9.54 o 
  -5   4   1     2030.55     2103.44     53.90 o 
  -4   4   1       19.45       24.41     15.61 o 
  -3   4   1     2127.36     2121.60     39.10 o 
  -2   4   1        0.93       17.86      6.94 o 
  -1   4   1     2372.79     2346.74     30.46 o 
   0   4   1    17401.53    17265.99    105.13 o 
   1   4   1       25.98       10.01      7.20 o 
   2   4   1       72.00       87.44      9.82 o 
   3   4   1     1412.53     1353.30     20.69 o 
   4   4   1     1205.75     1176.86     40.35 o 
   5   4   1        0.55       28.28     17.04 o 
   6   4   1        4.54       30.34     11.22 o 
   7   4   1      208.78      230.10     32.81 o 
   8   4   1       43.81       35.13     19.10 o 
  -8   5   1       94.25       51.55     33.05 o 
  -7   5   1        3.40       44.03     19.44 o 
  -6   5   1      101.35       73.65     32.38 o 
  -5   5   1      136.20       81.18     23.50 o 
  -4   5   1        4.15       18.22      8.15 o 
  -3   5   1     3990.81     4177.50     75.42 o 
  -2   5   1       37.32       50.73     11.96 o 
  -1   5   1     9876.63     9636.90     73.09 o 
   0   5   1     1752.54     1546.75     29.45 o 
   1   5   1      627.57      590.25     21.94 o 
   2   5   1      412.28      389.95     18.52 o 
   3   5   1     1837.59     1823.01     36.50 o 
   4   5   1     4070.47     4536.48     95.33 o 
   5   5   1      461.54      508.70     21.79 o 
   6   5   1     1028.81     1053.27     43.90 o 
   7   5   1        0.78        6.92     12.76 o 
   8   5   1        1.32       43.58     29.30 o 
  -8   6   1        2.36      -12.09     47.06 o 
  -7   6   1      271.89      431.29     77.60 o 
  -6   6   1      169.57      136.28     29.25 o 
  -5   6   1       58.72       43.00     15.93 o 
  -4   6   1     1077.94     1071.29     31.38 o 
  -3   6   1      146.28      141.54     14.49 o 
  -2   6   1      337.79      331.50     17.95 o 
  -1   6   1       25.92       23.61      8.45 o 
   0   6   1     2882.66     2710.00     39.05 o 
   1   6   1      948.35      803.18     22.06 o 
   2   6   1    18097.48    19394.62    149.48 o 
   3   6   1       12.81       22.31     14.26 o 
   4   6   1       98.45      102.28     13.94 o 
   5   6   1       15.30       17.25     12.97 o 
   6   6   1     2929.48     3108.05    140.34 o 
   7   6   1      433.97      414.06     65.76 o 
   8   6   1      196.80       77.13     45.07 o 
  -8   7   1      270.05      338.58    129.74 o 
  -7   7   1        5.03        3.14     27.86 o 
  -6   7   1      533.67      428.85     46.62 o 
  -5   7   1      264.60      257.10     34.05 o 
  -4   7   1      158.54      150.74     22.62 o 
  -3   7   1        1.11       11.85     15.57 o 
  -2   7   1     5926.68     6109.88     86.14 o 
  -1   7   1      908.79     1043.23     24.42 o 
   0   7   1     5314.44     5120.14     64.99 o 
   1   7   1      102.36      112.47     13.06 o 
   2   7   1       63.52       63.99      9.18 o 
   3   7   1      633.12      717.72     24.37 o 
   4   7   1      618.90      601.18     19.18 o 
   5   7   1       11.84       64.17     24.50 o 
   6   7   1      198.11      213.99     44.11 o 
   7   7   1        6.58       38.74     18.64 o 
   8   7   1       81.72       53.50     22.06 o 
  -8   8   1        1.61       53.73     34.83 o 
  -7   8   1        1.43       30.55     30.46 o 
  -6   8   1       59.93       54.19     28.33 o 
  -5   8   1     1731.34     1924.81     73.06 o 
  -4   8   1      177.28      174.42     16.83 o 
  -3   8   1       31.85       25.29      8.58 o 
  -2   8   1        5.32       17.47      9.96 o 
  -1   8   1     1458.66     1547.92     35.30 o 
   0   8   1     7259.31     7460.02     96.32 o 
   1   8   1       27.89       32.57      9.71 o 
   2   8   1     1442.57     1353.24     41.57 o 
   3   8   1      543.31      483.69     22.37 o 
   4   8   1       40.44       36.67      8.26 o 
   5   8   1       14.77       44.08     18.26 o 
   6   8   1       35.83       19.08     55.09 o 
   7   8   1       15.98       89.27     29.16 o 
  -8   9   1        5.12       27.45     27.32 o 
  -7   9   1       24.23       31.36     64.54 o 
  -6   9   1       74.24       80.89     48.87 o 
  -5   9   1       55.58       53.43     12.34 o 
  -4   9   1       81.16       54.50     12.97 o 
  -3   9   1      939.63      935.00     28.12 o 
  -2   9   1     1241.97     1329.54     33.40 o 
  -1   9   1     5289.92     5254.68     58.93 o 
   0   9   1      579.66      612.11     32.81 o 
   1   9   1      880.15      908.10     30.86 o 
   2   9   1     3478.69     3802.35     63.70 o 
   3   9   1      744.93      775.61     30.15 o 
   4   9   1       69.48       54.93     12.48 o 
   5   9   1        6.82       17.59     21.09 o 
   6   9   1        0.78       -0.78     66.65 o 
   7   9   1       30.07       67.61     46.53 o 
  -7  10   1       39.07       68.54     32.38 o 
  -6  10   1       13.00       22.23     61.46 o 
  -5  10   1      411.31      415.03     69.95 o 
  -4  10   1      125.97      121.33     20.36 o 
  -3  10   1      446.25      456.83     23.77 o 
  -2  10   1       16.05       37.50      7.80 o 
  -1  10   1       45.11       37.84     11.30 o 
   0  10   1        3.99       24.65     12.29 o 
   1  10   1      233.03      271.50     26.52 o 
   2  10   1      471.36      484.19     24.22 o 
   3  10   1      190.30      157.22     18.24 o 
   4  10   1      145.17       99.20     18.13 o 
   5  10   1      217.30      132.53     46.03 o 
   6  10   1        0.29       43.32     49.04 o 
   7  10   1      218.51       87.77     62.13 o 
  -7  11   1        2.44       76.27     37.41 o 
  -6  11   1        5.31        3.12     35.77 o 
  -5  11   1        1.91       21.68     13.83 o 
  -4  11   1      126.96      129.75     27.81 o 
  -3  11   1       37.10       35.79     17.12 o 
  -2  11   1        4.05       17.73      9.63 o 
  -1  11   1      792.03      823.07     30.49 o 
   0  11   1       13.61       20.99     12.52 o 
   1  11   1       17.84       37.94     12.17 o 
   2  11   1      141.38      154.97     16.19 o 
   3  11   1       29.35       45.93     12.32 o 
   4  11   1     1195.07     1290.76     60.67 o 
   5  11   1       61.73       49.45     20.23 o 
   6  11   1      178.67      110.03     34.35 o 
   7  11   1       37.23       32.52     24.28 o 
  -6  12   1       15.75       39.92     29.91 o 
  -5  12   1       58.92       36.52     12.12 o 
  -4  12   1      208.38      174.44     25.40 o 
  -3  12   1      204.36      142.46     33.00 o 
  -2  12   1       68.16       54.92     13.43 o 
  -1  12   1      618.30      537.49     28.70 o 
   0  12   1     1418.89     1526.80     49.93 o 
   1  12   1       33.80       54.52     14.27 o 
   2  12   1      374.18      371.05     34.86 o 
   3  12   1        7.74       36.08     20.41 o 
   4  12   1       58.80       84.28     30.92 o 
   5  12   1        9.09        2.73     29.79 o 
   6  12   1      126.68       87.33     36.98 o 
  -6  13   1       17.99        8.34     57.17 o 
  -5  13   1       49.26       44.90     19.09 o 
  -4  13   1       23.16       39.22     14.77 o 
  -3  13   1       23.11       22.17     21.80 o 
  -2  13   1       53.59       19.46     23.42 o 
  -1  13   1     1103.17     1213.28     57.02 o 
   0  13   1      417.06      455.72     40.42 o 
   1  13   1      157.92      109.04     17.73 o 
   2  13   1      512.56      555.31     42.51 o 
   3  13   1      297.53      310.79     36.90 o 
   4  13   1      133.12      120.70     25.31 o 
   5  13   1       66.48       65.57     21.99 o 
   6  13   1       22.55      -80.99     54.00 o 
  -5  14   1      328.46      219.03     51.22 o 
  -4  14   1       11.21       46.07     35.09 o 
  -3  14   1      489.37      438.74     41.35 o 
  -2  14   1      249.90      243.04     34.61 o 
  -1  14   1       56.89       96.74     26.55 o 
   0  14   1       66.10       80.75     24.60 o 
   1  14   1     1157.34     1360.42     71.21 o 
   2  14   1       33.01       45.69     15.88 o 
   3  14   1       88.64       91.21     23.85 o 
   4  14   1       55.97       33.49     13.84 o 
   5  14   1       66.68       72.38     31.60 o 
  -5  15   1        0.02      -10.32     18.00 o 
  -4  15   1       65.72       91.02     24.30 o 
  -3  15   1      309.06      335.04     51.84 o 
  -2  15   1       45.64       47.97     31.10 o 
  -1  15   1     1011.49     1285.69     67.25 o 
   0  15   1        0.37       38.60     21.01 o 
   1  15   1        2.71        6.36     42.56 o 
   2  15   1      309.91      275.45     34.60 o 
   3  15   1       40.47       10.47     18.75 o 
   4  15   1      234.72      198.08     82.68 o 
   5  15   1       14.85      -20.86     44.36 o 
  -4  16   1       40.71       69.97     24.08 o 
  -3  16   1       80.66       67.07     24.22 o 
  -2  16   1        7.41       50.92     33.24 o 
  -1  16   1       81.55       60.30     23.21 o 
   0  16   1      365.29      444.70     48.33 o 
   1  16   1       47.26       51.57     20.73 o 
   2  16   1      241.21      178.03     33.80 o 
   3  16   1        1.52       17.55     31.57 o 
   4  16   1        5.32       32.85     19.76 o 
  -3  17   1       42.77       33.91     19.17 o 
  -2  17   1      171.35      109.89     39.95 o 
  -1  17   1        2.75       44.06     21.35 o 
   0  17   1      204.64      136.84     34.08 o 
   1  17   1        7.13       43.80     25.80 o 
   2  17   1        0.27       18.78     23.06 o 
   3  17   1        3.41       46.75     22.71 o 
  -1  18   1        1.54       15.01     16.58 o 
   0  18   1       39.22       65.39     30.90 o 
   1  18   1      104.06       72.58     31.09 o 
  -8   0   2      360.74      282.90     38.56 o 
  -6   0   2        6.68       10.27      8.53 o 
  -4   0   2      886.65      889.03     27.77 o 
  -2   0   2     2805.29     2817.56     56.25 o 
   2   0   2     4032.14     4218.36     55.63 o 
   4   0   2      342.68      321.63     21.17 o 
   6   0   2      301.28      309.88     24.60 o 
   8   0   2     1153.71     1410.05    855.08 o 
  -9   1   2        0.09       15.00     20.42 o 
  -8   1   2      106.07       77.84     17.72 o 
  -7   1   2        8.75        8.78     11.80 o 
  -6   1   2     1007.03     1084.71     30.66 o 
  -5   1   2      117.27       96.50      9.79 o 
  -4   1   2     1840.16     1974.60     30.67 o 
  -3   1   2      317.67      286.14     12.11 o 
  -2   1   2     1673.52     1633.06     22.87 o 
  -1   1   2     8368.91     8039.25     49.10 o 
   1   1   2     9869.29     9174.09     61.69 o 
   2   1   2     8589.98     8285.28     57.44 o 
   3   1   2      221.82      225.97     12.01 o 
   4   1   2      832.83      923.83     20.74 o 
   5   1   2       15.88       12.81      5.51 o 
   6   1   2     1870.41     2063.52     62.95 o 
   7   1   2       60.53       52.93      8.75 o 
   8   1   2       23.25       28.26     22.40 o 
   9   1   2        7.84       19.66     16.06 o 
  -9   2   2       61.17       50.63     40.65 o 
  -8   2   2       18.69       14.35      8.18 o 
  -7   2   2      211.14      254.90     26.46 o 
  -6   2   2       16.83       19.96      9.13 o 
  -5   2   2      365.76      380.77     28.66 o 
  -4   2   2      921.42     1010.24     20.64 o 
  -3   2   2     3912.43     3767.80     34.63 o 
  -2   2   2       42.16       23.58     13.16 o 
  -1   2   2    15220.48    14565.43     83.07 o 
   0   2   2     8408.52     7808.53     50.95 o 
   1   2   2    13986.31    13563.48     87.99 o 
   2   2   2     2483.96     2387.71     33.10 o 
   3   2   2     4201.61     3971.48     37.84 o 
   4   2   2     2214.09     2318.18     32.28 o 
   5   2   2       13.95        9.90     15.44 o 
   6   2   2      386.09      345.20     23.36 o 
   7   2   2       84.82       45.14     11.77 o 
   8   2   2        2.18        3.55     12.49 o 
  -9   3   2       31.75       53.20     29.81 o 
  -8   3   2      122.32       84.66     15.00 o 
  -7   3   2       24.04       16.52      8.79 o 
  -6   3   2       50.86       40.91      9.07 o 
  -5   3   2      493.23      531.50     22.13 o 
  -4   3   2       37.66       27.49      7.26 o 
  -3   3   2      805.30      759.89     14.90 o 
  -2   3   2      355.38      344.86     27.82 o 
  -1   3   2    17020.53    16703.70     99.08 o 
   0   3   2      236.39      296.46     16.40 o 
   1   3   2       38.20       56.47     17.17 o 
   2   3   2      638.06      602.22     22.01 o 
   3   3   2      590.36      584.26     18.71 o 
   4   3   2      936.09      984.49     31.14 o 
   5   3   2      765.43      810.82     30.72 o 
   6   3   2       77.52       53.41     14.76 o 
   7   3   2        8.15       17.62     11.78 o 
   8   3   2       34.80       25.77     14.86 o 
  -9   4   2       10.65       46.66     22.60 o 
  -8   4   2        6.98       -3.25     14.67 o 
  -7   4   2       91.56       56.98      9.46 o 
  -6   4   2        6.70        8.50     11.65 o 
  -5   4   2      163.39      130.34     16.33 o 
  -4   4   2     1723.42     1679.38     35.05 o 
  -3   4   2      475.53      493.37     24.14 o 
  -2   4   2     1775.99     1657.20     28.07 o 
  -1   4   2     1605.14     1462.27     24.75 o 
   0   4   2      799.14      876.02     28.30 o 
   1   4   2     3345.24     3046.98     37.53 o 
   2   4   2     1213.09     1124.37     24.63 o 
   3   4   2      362.50      430.13     19.95 o 
   4   4   2     6978.07     7573.27    107.95 o 
   5   4   2        8.22       16.94      7.46 o 
   6   4   2     1209.87     1233.84     50.69 o 
   7   4   2        5.40       46.75     16.77 o 
   8   4   2       61.90        9.60     18.16 o 
  -8   5   2      185.87      112.06     28.11 o 
  -7   5   2      144.60      173.59     29.60 o 
  -6   5   2      542.01      610.88     67.55 o 
  -5   5   2        0.60       33.54     20.04 o 
  -4   5   2        2.85        2.55      9.76 o 
  -3   5   2       28.47       27.69     20.61 o 
  -2   5   2       52.84       34.19      5.98 o 
  -1   5   2      958.42      832.80     27.64 o 
   0   5   2      220.45      257.31     18.68 o 
   1   5   2      130.79      130.78     13.74 o 
   2   5   2        1.06       35.31     10.12 o 
   3   5   2      159.51      205.67     15.82 o 
   4   5   2      664.74      716.23     34.95 o 
   5   5   2        0.35       37.33     13.78 o 
   6   5   2     1992.14     2048.72     73.02 o 
   7   5   2       93.22       58.20     15.08 o 
   8   5   2       99.56       59.61     48.84 o 
  -8   6   2        5.02       16.86     15.57 o 
  -7   6   2        0.79       14.31     30.43 o 
  -6   6   2       31.40       24.42     21.94 o 
  -5   6   2       98.02       83.92     15.87 o 
  -4   6   2      547.89      550.82     26.51 o 
  -3   6   2     1717.65     1756.27     55.31 o 
  -2   6   2       94.72       60.29      9.64 o 
  -1   6   2     3563.36     3674.96     43.18 o 
   0   6   2     2267.60     2249.53     34.85 o 
   1   6   2     3209.25     3110.21     40.35 o 
   2   6   2      684.99      682.62     21.21 o 
   3   6   2     1506.21     1536.94     28.44 o 
   4   6   2       82.44       57.49      9.70 o 
   5   6   2      340.22      368.73     27.25 o 
   6   6   2      213.72      170.38     30.50 o 
   7   6   2       63.20       45.86     12.25 o 
   8   6   2      350.81      207.30     66.88 o 
  -8   7   2        8.65       56.52     22.85 o 
  -7   7   2      219.38      246.00     54.26 o 
  -6   7   2       42.42       37.12     21.87 o 
  -5   7   2      490.11      474.37     29.78 o 
  -4   7   2        0.86       16.63     21.73 o 
  -3   7   2     1182.15     1330.66     35.24 o 
  -2   7   2     2434.71     2539.09     48.21 o 
  -1   7   2    21636.17    22830.99    162.74 o 
   0   7   2     2000.76     1996.18     36.98 o 
   1   7   2     3607.15     3762.24     56.70 o 
   2   7   2       84.12       73.11     14.19 o 
   3   7   2        1.26       12.93      7.78 o 
   4   7   2       33.23       23.96     17.07 o 
   5   7   2      165.22      153.25     15.70 o 
   6   7   2        4.74       73.26     34.47 o 
   7   7   2      283.47      212.31     53.40 o 
   8   7   2      230.92      241.69    124.18 o 
  -7   8   2       20.85       36.25     19.77 o 
  -6   8   2       45.08       61.00     21.65 o 
  -5   8   2        3.26       24.72      8.09 o 
  -4   8   2      672.36      729.44     31.92 o 
  -3   8   2     3627.24     3813.51     61.28 o 
  -2   8   2       76.72       64.92      9.77 o 
  -1   8   2      323.93      261.82     18.08 o 
   0   8   2       17.38       42.80     11.13 o 
   1   8   2     2589.24     2626.13     40.01 o 
   2   8   2       59.86       51.31      7.97 o 
   3   8   2     2704.14     2751.12     51.73 o 
   4   8   2      777.13      785.37     25.07 o 
   5   8   2       28.33       22.58      8.06 o 
   6   8   2       18.79       44.11     13.81 o 
   7   8   2      236.90      259.64     60.34 o 
   8   8   2      163.12       64.84     40.25 o 
  -8   9   2       98.63       76.53     70.92 o 
  -7   9   2        0.80       30.72     24.91 o 
  -6   9   2      107.60       71.23     54.06 o 
  -5   9   2      148.34      144.05     26.36 o 
  -4   9   2       17.82       46.33     11.81 o 
  -3   9   2      179.65      145.84     31.31 o 
  -2   9   2       60.16       64.94     10.50 o 
  -1   9   2     1331.58     1237.63     44.05 o 
   0   9   2     1243.18     1170.57     32.82 o 
   1   9   2       60.32       71.75     12.52 o 
   2   9   2      382.36      374.28     25.41 o 
   3   9   2       13.64       14.32     16.84 o 
   4   9   2      732.44      807.73     32.44 o 
   5   9   2       14.38       20.47      9.03 o 
   6   9   2      497.70      638.56     82.94 o 
   7   9   2        6.22       19.76     23.36 o 
  -7  10   2        0.67       50.30     94.41 o 
  -6  10   2        0.32       12.88     12.43 o 
  -5  10   2      162.43      197.90     33.29 o 
  -4  10   2      820.67      932.37     49.60 o 
  -3  10   2        1.91       12.52     14.39 o 
  -2  10   2       47.71       63.55     12.93 o 
  -1  10   2      293.33      312.28     23.50 o 
   0  10   2      540.38      541.23     25.30 o 
   1  10   2       21.08       30.09     21.84 o 
   2  10   2     1259.75     1249.50     37.94 o 
   3  10   2      242.33      248.95     18.76 o 
   4  10   2     1064.12     1136.41     51.89 o 
   5  10   2       47.25       79.29     33.48 o 
   6  10   2       25.50       57.97     25.15 o 
   7  10   2        0.47      -53.75     35.84 o 
  -7  11   2       33.24      -26.83     47.19 o 
  -6  11   2       90.59       72.92     30.57 o 
  -5  11   2        3.26       34.85      9.78 o 
  -4  11   2        5.21       48.83     15.85 o 
  -3  11   2      125.12      113.07     15.83 o 
  -2  11   2      136.35      118.99     15.55 o 
  -1  11   2     1886.04     1874.21     47.30 o 
   0  11   2        2.76       32.75     10.51 o 
   1  11   2      212.24      181.81     22.76 o 
   2  11   2       72.61       68.53     13.43 o 
   3  11   2      481.41      585.94     33.79 o 
   4  11   2      354.48      350.65     35.30 o 
   5  11   2       19.05       44.44     19.18 o 
   6  11   2      445.58      479.20    101.12 o 
   7  11   2       45.22      104.80     43.84 o 
  -6  12   2        6.18      -34.47     37.18 o 
  -5  12   2      460.59      489.44     38.61 o 
  -4  12   2       33.07       25.02     14.90 o 
  -3  12   2      975.04     1012.27     46.11 o 
  -2  12   2       23.43       22.12     17.62 o 
  -1  12   2      100.27       94.47     11.95 o 
   0  12   2       59.15       94.22     25.24 o 
   1  12   2      434.08      479.91     27.78 o 
   2  12   2       35.66       47.64     13.99 o 
   3  12   2      303.46      417.72     40.40 o 
   4  12   2        4.57       40.37     22.43 o 
   5  12   2        0.42       -2.24     46.09 o 
   6  12   2        0.04       30.68     29.96 o 
  -6  13   2       49.86       66.62     38.66 o 
  -5  13   2       74.83       37.82     19.89 o 
  -4  13   2       13.13        5.09     16.81 o 
  -3  13   2       27.35       21.28      9.39 o 
  -2  13   2      118.33       95.29     23.29 o 
  -1  13   2     1166.86     1255.65     48.78 o 
   0  13   2     1285.14     1353.82     64.73 o 
   1  13   2       20.58       28.35     13.25 o 
   2  13   2       79.41       57.52     26.31 o 
   3  13   2        9.63       11.24     17.96 o 
   4  13   2     1009.99     1082.79     63.84 o 
   5  13   2        4.98       23.89     16.71 o 
   6  13   2      283.57      281.57     63.19 o 
  -5  14   2        1.17       25.42     16.55 o 
  -4  14   2      494.47      530.31     82.31 o 
  -3  14   2       15.18        1.05     37.39 o 
  -2  14   2       25.53       38.93     11.60 o 
  -1  14   2        0.73       29.92     23.00 o 
   0  14   2      275.06      320.83     42.65 o 
   1  14   2      113.89      105.40     33.01 o 
   2  14   2      321.68      369.44     38.54 o 
   3  14   2       61.54       49.24     21.06 o 
   4  14   2      379.91      323.36     59.53 o 
   5  14   2        1.55       21.40     27.12 o 
  -5  15   2       12.85      -17.40     19.10 o 
  -4  15   2       24.53       67.84     25.83 o 
  -3  15   2      146.19      126.38     26.93 o 
  -2  15   2       16.77       39.14     26.59 o 
  -1  15   2        1.61       24.87     24.53 o 
   0  15   2      458.03      475.82     42.41 o 
   1  15   2        4.10       38.93     19.72 o 
   2  15   2      156.23      119.11     21.67 o 
   3  15   2        4.56       -3.44     21.38 o 
   4  15   2      209.32      158.16     93.81 o 
   5  15   2       22.43       32.97     55.25 o 
  -4  16   2       33.41       52.66     27.72 o 
  -3  16   2      127.05       78.96     36.86 o 
  -2  16   2        7.97       41.87     19.79 o 
  -1  16   2       70.67      113.86     31.27 o 
   0  16   2        0.17       57.00     25.45 o 
   1  16   2       79.37       85.19     22.74 o 
   2  16   2        1.80      105.29     27.03 o 
   3  16   2      237.06      304.65     71.02 o 
   4  16   2       45.05       69.35     21.98 o 
  -3  17   2       71.15       53.24     22.67 o 
  -2  17   2       35.60       -2.58     43.87 o 
  -1  17   2      537.62      451.46     84.83 o 
   0  17   2        4.06       27.84     15.09 o 
   1  17   2      208.28      155.16     58.94 o 
   2  17   2        3.03       61.70     26.56 o 
   3  17   2        0.59        0.17     22.57 o 
  -1  18   2        2.82      -39.86     34.12 o 
   0  18   2        9.72      -36.05     29.33 o 
   1  18   2       29.63       35.63     28.65 o 
  -9   0   3      224.36      219.49     84.66 o 
  -7   0   3      201.39      155.13     24.90 o 
  -5   0   3       20.23       20.42     10.15 o 
  -3   0   3     2043.61     1868.63     35.66 o 
  -1   0   3     1882.36     1749.55     28.08 o 
   1   0   3     4329.91     4344.87     54.52 o 
   3   0   3      704.62      643.57     30.69 o 
   5   0   3     1882.67     1899.93     48.37 o 
   7   0   3       64.96       35.04     15.64 o 
  -8   1   3      126.69       61.60     17.62 o 
  -7   1   3       69.13       35.42      8.33 o 
  -6   1   3      306.22      313.58     17.55 o 
  -5   1   3     2616.77     2762.50     43.23 o 
  -4   1   3     2060.04     2234.85     34.32 o 
  -3   1   3      217.45      198.87     10.76 o 
  -2   1   3       62.86       63.92      7.69 o 
  -1   1   3    20958.20    19445.56    108.21 o 
   0   1   3      648.01      574.85     16.99 o 
   1   1   3     3011.80     3015.02     34.50 o 
   2   1   3       95.00       84.42      9.19 o 
   3   1   3     3758.27     3892.95     45.54 o 
   4   1   3        5.43        1.63      9.41 o 
   5   1   3      782.40      802.52     23.58 o 
   6   1   3      409.05      418.21     19.07 o 
   7   1   3      267.28      269.47     29.44 o 
   8   1   3       59.37       52.99     32.52 o 
  -9   2   3        1.45       36.61     35.49 o 
  -8   2   3       92.77      124.69     19.77 o 
  -7   2   3       28.26       33.27     11.65 o 
  -6   2   3        1.95       10.25      9.24 o 
  -5   2   3       13.81       27.21      5.70 o 
  -4   2   3     2259.09     2380.54     35.28 o 
  -3   2   3       25.21       22.48      5.14 o 
  -2   2   3     1370.59     1143.14     19.31 o 
  -1   2   3     7416.81     7021.77     51.23 o 
   0   2   3      585.95      600.53     19.21 o 
   1   2   3       75.63      135.09     14.97 o 
   2   2   3       22.26       22.44      7.83 o 
   3   2   3     1500.60     1509.64     39.40 o 
   4   2   3      547.36      512.73     16.42 o 
   5   2   3      277.92      305.02     14.33 o 
   6   2   3      272.80      282.42     25.16 o 
   7   2   3        0.29       13.24     11.04 o 
   8   2   3       41.56       68.25     20.32 o 
  -9   3   3        0.89       53.07     35.03 o 
  -8   3   3       29.01       42.08     16.77 o 
  -7   3   3       65.75       57.64     12.13 o 
  -6   3   3      917.30      955.36     37.03 o 
  -5   3   3       16.13       10.63      7.91 o 
  -4   3   3     3110.34     3337.17     31.77 o 
  -3   3   3     2021.45     2025.15     26.62 o 
  -2   3   3      774.54      780.52     22.95 o 
  -1   3   3       29.65       50.99      9.39 o 
   0   3   3       11.17       72.20     14.52 o 
   1   3   3      687.42      723.21     24.56 o 
   2   3   3        5.26        5.87      6.17 o 
   3   3   3      865.57      861.00     23.91 o 
   4   3   3       15.32       20.61      6.21 o 
   5   3   3       38.33       34.05      9.61 o 
   6   3   3       71.15      103.16     19.36 o 
   7   3   3       57.47       66.35     25.96 o 
   8   3   3        2.44       24.97     22.48 o 
  -9   4   3       28.34       39.32     13.48 o 
  -8   4   3       50.43       20.35     13.34 o 
  -7   4   3      124.41       90.39     15.33 o 
  -6   4   3       22.35        4.25     14.21 o 
  -5   4   3      255.28      245.19     22.61 o 
  -4   4   3      803.55      815.20     24.97 o 
  -3   4   3     7214.71     7134.96     74.31 o 
  -2   4   3     1325.34     1267.80     20.77 o 
  -1   4   3      332.51      308.38     16.49 o 
   0   4   3      918.89      992.81     30.13 o 
   1   4   3     1155.89     1110.40     23.66 o 
   2   4   3        0.97        8.16     10.09 o 
   3   4   3     2699.31     2818.18     46.44 o 
   4   4   3      374.03      434.59     22.47 o 
   5   4   3      637.98      663.46     29.22 o 
   6   4   3      600.37      565.48     30.40 o 
   7   4   3        5.77       22.10     13.67 o 
   8   4   3        2.48       23.56     16.72 o 
  -8   5   3        5.66       44.39     17.55 o 
  -7   5   3        9.11       16.45     21.56 o 
  -6   5   3       21.29       22.94     22.59 o 
  -5   5   3     2016.75     2079.00     55.18 o 
  -4   5   3        0.26       11.38     14.64 o 
  -3   5   3        3.09       17.16     11.38 o 
  -2   5   3     1230.87     1190.70     21.18 o 
  -1   5   3     7911.26     7756.04     62.57 o 
   0   5   3      607.87      586.12     23.32 o 
   1   5   3      165.16      128.57     11.36 o 
   2   5   3      341.01      372.57     18.28 o 
   3   5   3     3639.68     3710.36     71.86 o 
   4   5   3        8.72       30.10     10.05 o 
   5   5   3      235.07      250.87     22.64 o 
   6   5   3      197.38      149.87     24.65 o 
   7   5   3      305.86      323.71     31.81 o 
   8   5   3        8.57       14.86     16.97 o 
  -8   6   3       42.73       95.46     41.65 o 
  -7   6   3        5.36       21.63     32.06 o 
  -6   6   3      813.01      821.83     48.13 o 
  -5   6   3        7.73       19.26      5.66 o 
  -4   6   3      738.58      787.36     33.45 o 
  -3   6   3      447.04      342.15     24.37 o 
  -2   6   3     7476.97     7693.73     68.29 o 
  -1   6   3      645.89      592.27     23.47 o 
   0   6   3      428.01      470.88     21.66 o 
   1   6   3      877.04      822.07     24.23 o 
   2   6   3      135.01      132.07     13.23 o 
   3   6   3     1592.36     1559.12     28.77 o 
   4   6   3      941.56      993.24     26.25 o 
   5   6   3       40.44       21.20     15.29 o 
   6   6   3       81.10       50.16     16.94 o 
   7   6   3       80.84       23.60     18.40 o 
   8   6   3       36.20       77.09     18.73 o 
  -8   7   3      148.20       97.22     43.36 o 
  -7   7   3       17.96       36.20     17.23 o 
  -6   7   3      463.40      491.29     49.78 o 
  -5   7   3      241.61      267.16     18.97 o 
  -4   7   3      367.49      394.14     23.88 o 
  -3   7   3      282.33      324.19     12.66 o 
  -2   7   3        0.85       -4.88      9.92 o 
  -1   7   3      101.80      100.91     12.24 o 
   0   7   3     3237.38     3086.64     49.89 o 
   1   7   3      156.32      168.62     14.34 o 
   2   7   3     1909.35     1881.64     32.71 o 
   3   7   3        0.17       19.79     15.65 o 
   4   7   3      121.89      154.76     14.49 o 
   5   7   3        0.32       48.55     12.87 o 
   6   7   3     1395.81     1487.00    105.33 o 
   7   7   3        4.88       14.12     11.80 o 
   8   7   3      367.20      321.13     91.37 o 
  -8   8   3       27.98       55.38     26.63 o 
  -7   8   3       15.94       72.24     35.68 o 
  -6   8   3       42.01       34.99     15.83 o 
  -5   8   3      123.28      114.61     21.12 o 
  -4   8   3      551.45      615.20     29.26 o 
  -3   8   3      579.63      576.42     21.52 o 
  -2   8   3     2396.45     2334.44     36.56 o 
  -1   8   3      319.78      397.37     18.56 o 
   0   8   3      127.57      121.72     12.04 o 
   1   8   3       69.52       56.45      9.90 o 
   2   8   3     1092.87     1083.14     30.41 o 
   3   8   3      652.81      647.16     25.63 o 
   4   8   3      507.66      495.20     33.00 o 
   5   8   3      301.46      249.38     32.49 o 
   6   8   3       55.68       69.07     25.30 o 
   7   8   3       27.93       52.01     28.16 o 
  -8   9   3       17.28      120.68     46.79 o 
  -7   9   3       92.72      108.33     35.13 o 
  -6   9   3       61.68       -1.96     46.46 o 
  -5   9   3      207.34      215.94     35.06 o 
  -4   9   3      178.86      182.33     18.46 o 
  -3   9   3      159.21      190.11     22.41 o 
  -2   9   3        0.74       24.60     10.21 o 
  -1   9   3     2051.73     2094.69     42.32 o 
   0   9   3       50.95       57.36     12.39 o 
   1   9   3     2681.09     2735.30     50.02 o 
   2   9   3      354.92      366.87     25.66 o 
   3   9   3      314.83      283.95     21.86 o 
   4   9   3       61.70       73.11     13.46 o 
   5   9   3        3.28       16.42      8.24 o 
   6   9   3      320.59      448.68     67.09 o 
   7   9   3      117.31      241.51     54.93 o 
  -7  10   3       38.97       33.57     43.88 o 
  -6  10   3       85.88       46.38     18.50 o 
  -5  10   3       35.56       29.54     14.99 o 
  -4  10   3      119.97      107.30     26.76 o 
  -3  10   3     1818.56     1733.83     54.35 o 
  -2  10   3       32.37       48.91      9.33 o 
  -1  10   3      546.01      488.76     25.09 o 
   0  10   3       46.06       64.85     13.12 o 
   1  10   3       59.38       55.41     16.12 o 
   2  10   3       27.40       31.59     16.08 o 
   3  10   3     1366.34     1502.20     54.98 o 
   4  10   3       28.22       40.29     11.36 o 
   5  10   3      403.51      382.42     60.99 o 
   6  10   3        2.17        3.75     20.46 o 
   7  10   3       13.43       74.68     41.57 o 
  -7  11   3        1.10       76.65     30.95 o 
  -6  11   3      147.13       90.14     44.57 o 
  -5  11   3      116.99      150.98     25.49 o 
  -4  11   3      136.01       66.16     23.03 o 
  -3  11   3       40.82       46.21     13.01 o 
  -2  11   3        1.55       35.93     10.04 o 
  -1  11   3      876.91      854.97     39.75 o 
   0  11   3     1146.61     1145.54     37.83 o 
   1  11   3       66.94       90.15     13.41 o 
   2  11   3      161.82      181.60     20.43 o 
   3  11   3        1.18       37.62     10.05 o 
   4  11   3       84.45       72.31     18.93 o 
   5  11   3        0.37       32.86     17.16 o 
   6  11   3       36.14      -61.65     41.10 o 
   7  11   3       24.59       59.09     36.75 o 
  -7  12   3        0.62       75.81     52.94 o 
  -6  12   3        9.12      -26.90     63.78 o 
  -5  12   3        4.45       35.87     14.75 o 
  -4  12   3      468.59      477.50     43.98 o 
  -3  12   3        1.15        1.70     22.65 o 
  -2  12   3      596.18      664.45     37.98 o 
  -1  12   3        6.27       18.12     13.89 o 
   0  12   3       61.18       78.57     15.43 o 
   1  12   3       44.60       54.46     11.79 o 
   2  12   3      272.63      291.36     26.91 o 
   3  12   3       11.18       18.25     27.53 o 
   4  12   3      519.28      559.26     39.35 o 
   5  12   3      125.20       52.46     32.66 o 
   6  12   3      119.50       52.96     35.84 o 
  -6  13   3       93.21       19.94     30.61 o 
  -5  13   3      163.99      133.29     25.49 o 
  -4  13   3       97.92       68.87     20.43 o 
  -3  13   3        3.90       33.04     13.20 o 
  -2  13   3      183.18      175.41     29.42 o 
  -1  13   3      698.75      731.46     38.00 o 
   0  13   3      714.21      691.33     40.56 o 
   1  13   3      804.81      900.27     39.80 o 
   2  13   3      108.23       68.12     24.97 o 
   3  13   3        5.86        1.28     18.57 o 
   4  13   3      167.63      123.88     27.06 o 
   5  13   3      134.58      115.76     27.07 o 
   6  13   3       71.11      103.88     31.69 o 
  -5  14   3       25.67       47.58     19.53 o 
  -4  14   3        5.67       63.63     22.21 o 
  -3  14   3      216.63      291.66     53.22 o 
  -2  14   3        2.70       36.12     12.00 o 
  -1  14   3      518.73      520.45     47.33 o 
   0  14   3       22.91       28.39     20.94 o 
   1  14   3        7.04       32.42     30.12 o 
   2  14   3       97.73       74.42     18.65 o 
   3  14   3      586.26      511.92     53.22 o 
   4  14   3       11.36       33.08     17.81 o 
   5  14   3      128.37      145.58     52.11 o 
  -5  15   3      124.60       83.45     27.07 o 
  -4  15   3        5.10       47.88     28.17 o 
  -3  15   3        9.53       25.90     23.82 o 
  -2  15   3        7.06       34.47     30.68 o 
  -1  15   3      569.14      507.17     57.69 o 
   0  15   3      167.78      136.62     24.23 o 
   1  15   3      481.66      479.90     41.25 o 
   2  15   3      247.87      186.39     56.72 o 
   3  15   3       39.53       55.42     34.70 o 
   4  15   3        0.43       16.47     15.91 o 
  -4  16   3       80.02       78.19     44.44 o 
  -3  16   3       39.40       21.66     39.85 o 
  -2  16   3      519.23      605.12     88.94 o 
  -1  16   3        5.36       37.36     16.85 o 
   0  16   3       47.32       68.92     26.46 o 
   1  16   3       63.53       83.40     27.28 o 
   2  16   3       97.57      133.21     45.01 o 
   3  16   3        2.51        3.45     44.94 o 
   4  16   3       69.12       46.68     38.20 o 
  -3  17   3        5.44       22.60     22.84 o 
  -2  17   3       25.57       10.92     34.41 o 
  -1  17   3        0.42      -15.67     23.18 o 
   0  17   3      111.67      155.73     49.81 o 
   1  17   3        0.36       26.90     61.40 o 
   2  17   3      108.66       77.52     26.54 o 
  -1  18   3       41.89       76.93     35.50 o 
   0  18   3        0.24       19.32     65.83 o 
  -8   0   4      252.72      260.68     23.10 o 
  -6   0   4      723.90      807.54     44.23 o 
  -4   0   4      149.24      160.69     20.52 o 
  -2   0   4     3145.46     2934.03     49.89 o 
   0   0   4    41625.67    37932.56    390.11 o 
   2   0   4     1641.51     1619.03     36.40 o 
   4   0   4     3762.59     3700.20     59.34 o 
   6   0   4      488.73      550.74     35.06 o 
   8   0   4        0.21       10.24     19.03 o 
  -9   1   4        6.33       13.67     22.21 o 
  -8   1   4      118.24       79.45     14.35 o 
  -7   1   4        3.95        6.28      7.28 o 
  -6   1   4      179.44      166.50     11.76 o 
  -5   1   4      589.67      643.72     22.49 o 
  -4   1   4     7673.58     8199.83     95.89 o 
  -3   1   4      639.28      534.71     17.87 o 
  -2   1   4      246.05      226.00     13.53 o 
  -1   1   4      276.75      270.16     21.11 o 
   0   1   4     3588.24     3472.66     38.99 o 
   1   1   4    18580.08    17339.71    106.90 o 
   2   1   4      185.83      229.13     13.41 o 
   3   1   4     5341.41     5473.45     53.98 o 
   4   1   4        2.00       20.30      7.23 o 
   5   1   4       93.76       83.70      8.94 o 
   6   1   4       72.41       52.71      9.86 o 
   7   1   4      154.15      106.42     25.24 o 
   8   1   4       50.20       29.60     19.89 o 
  -9   2   4       25.58       45.47     39.52 o 
  -8   2   4       10.03       12.59     12.24 o 
  -7   2   4      527.15      563.90     38.29 o 
  -6   2   4        3.33       21.40      6.10 o 
  -5   2   4      711.57      750.57     19.61 o 
  -4   2   4        5.72      -11.01      7.34 o 
  -3   2   4     1535.24     1374.50     21.95 o 
  -2   2   4      127.24      108.72     12.32 o 
  -1   2   4     9898.50     9412.95     66.34 o 
   0   2   4      189.17      288.24     26.70 o 
   1   2   4     1323.14     1223.22     28.93 o 
   2   2   4     1082.37      975.94     28.35 o 
   3   2   4     2502.17     2548.94     44.18 o 
   4   2   4       83.05       70.45      9.80 o 
   5   2   4      295.23      319.92     16.65 o 
   6   2   4      149.07      106.13     19.59 o 
   7   2   4       37.74       33.14     10.93 o 
   8   2   4       12.02       19.40     13.58 o 
  -9   3   4       22.63       33.64     24.12 o 
  -8   3   4        8.76       29.36     16.55 o 
  -7   3   4        2.06        7.99      8.05 o 
  -6   3   4       48.40       43.88      6.29 o 
  -5   3   4     1412.86     1452.76     27.13 o 
  -4   3   4      463.34      485.65     14.38 o 
  -3   3   4      639.64      572.51     19.09 o 
  -2   3   4     1127.23     1031.80     26.31 o 
  -1   3   4     1527.87     1394.91     27.12 o 
   0   3   4     1709.52     1599.37     27.10 o 
   1   3   4      313.40      337.55     21.35 o 
   2   3   4       15.75       28.62     12.12 o 
   3   3   4     3458.07     3670.65     65.98 o 
   4   3   4      189.17      211.12     17.21 o 
   5   3   4       18.41       19.13     10.62 o 
   6   3   4        0.35       24.08     17.56 o 
   7   3   4      267.27      251.34     31.39 o 
   8   3   4        0.66       -8.25     12.06 o 
  -9   4   4       19.85       42.03     23.00 o 
  -8   4   4      105.54       68.80     34.83 o 
  -7   4   4       60.48       32.49     14.95 o 
  -6   4   4       96.30       90.42     13.21 o 
  -5   4   4       93.76       62.06     13.28 o 
  -4   4   4     1324.46     1450.01     21.67 o 
  -3   4   4       69.89       61.52      8.97 o 
  -2   4   4      998.77      889.49     19.86 o 
  -1   4   4       27.69       24.98      8.96 o 
   0   4   4        5.74       15.02     10.87 o 
   1   4   4      258.88      264.92     15.56 o 
   2   4   4       59.75       45.61     11.57 o 
   3   4   4      756.14      793.99     21.72 o 
   4   4   4      610.03      559.93     21.45 o 
   5   4   4      487.24      493.09     28.78 o 
   6   4   4       19.50       22.90      8.43 o 
   7   4   4       19.15       33.08     12.21 o 
   8   4   4       55.10       36.33     22.26 o 
  -8   5   4        1.23       34.96     31.59 o 
  -7   5   4       99.44      106.31     25.83 o 
  -6   5   4     1052.64     1109.82     64.57 o 
  -5   5   4       83.38       63.59     14.41 o 
  -4   5   4     3417.55     3605.71     71.63 o 
  -3   5   4        4.43        6.33     11.24 o 
  -2   5   4       11.89       33.09      6.16 o 
  -1   5   4     4613.68     4759.67     50.37 o 
   0   5   4     2160.06     2023.53     32.43 o 
   1   5   4      178.91      185.33     15.36 o 
   2   5   4     1100.35     1052.25     26.88 o 
   3   5   4       32.30       32.12      6.49 o 
   4   5   4       46.81       62.57     10.77 o 
   5   5   4       14.58       37.47     10.66 o 
   6   5   4        4.90        8.91     23.00 o 
   7   5   4       34.49       37.57     12.45 o 
   8   5   4       30.10       63.67     34.15 o 
  -8   6   4       28.72       18.28     19.61 o 
  -7   6   4      756.03      797.00     56.49 o 
  -6   6   4      203.20      184.50     37.17 o 
  -5   6   4      154.92      119.14     17.37 o 
  -4   6   4      712.47      733.48     27.67 o 
  -3   6   4     3116.06     3087.03     38.61 o 
  -2   6   4     3461.26     3503.35     54.57 o 
  -1   6   4     1754.75     1683.82     35.20 o 
   0   6   4       50.88       50.46     11.61 o 
   1   6   4      108.28      101.39     14.61 o 
   2   6   4       38.26       55.08      9.99 o 
   3   6   4      318.61      286.21     24.97 o 
   4   6   4      167.32      168.42     14.65 o 
   5   6   4      220.09      192.91     20.54 o 
   6   6   4       76.14      105.99     31.25 o 
   7   6   4      381.93      370.83     37.95 o 
   8   6   4       25.72       24.82     46.76 o 
  -8   7   4       45.78      104.16     79.04 o 
  -7   7   4        4.75        1.95     24.65 o 
  -6   7   4       65.98       33.69     29.84 o 
  -5   7   4      176.31      202.57     18.41 o 
  -4   7   4      189.55      192.47     23.28 o 
  -3   7   4      583.46      584.52     18.50 o 
  -2   7   4        1.27       11.46      7.63 o 
  -1   7   4        4.83       25.49     12.13 o 
   0   7   4       73.45       91.35     11.58 o 
   1   7   4     3554.26     3700.12     57.94 o 
   2   7   4       49.85       48.10      9.17 o 
   3   7   4     4300.91     4411.62     63.87 o 
   4   7   4      243.07      228.90     17.14 o 
   5   7   4       19.28       23.45     15.15 o 
   6   7   4      382.69      349.12     35.46 o 
   7   7   4      502.81      574.45     74.92 o 
   8   7   4       10.82       14.56     27.86 o 
  -8   8   4        2.45       45.34     37.21 o 
  -7   8   4      170.68      114.73    104.89 o 
  -6   8   4        2.07       -2.29     15.20 o 
  -5   8   4      787.94      840.68     77.52 o 
  -4   8   4       11.52       38.78     19.49 o 
  -3   8   4     1445.76     1490.37     36.98 o 
  -2   8   4       94.46       87.09     11.87 o 
  -1   8   4     3291.68     3386.74     47.55 o 
   0   8   4     1528.18     1506.87     34.88 o 
   1   8   4     1135.34     1120.79     30.44 o 
   2   8   4       73.57       65.92     12.33 o 
   3   8   4      162.65      160.58     14.95 o 
   4   8   4      471.60      508.17     24.62 o 
   5   8   4     1121.62     1154.69     41.99 o 
   6   8   4        0.46        4.73     14.63 o 
   7   8   4        0.16       38.07     28.10 o 
  -8   9   4        7.13       15.72     53.40 o 
  -7   9   4       66.52       36.82     66.65 o 
  -6   9   4      279.56      288.86     32.36 o 
  -5   9   4       59.68       50.63     15.19 o 
  -4   9   4     1852.66     1889.13     64.12 o 
  -3   9   4      139.54      134.04     11.59 o 
  -2   9   4      734.55      719.67     26.61 o 
  -1   9   4      249.71      239.25     20.46 o 
   0   9   4     3635.81     3687.07     61.41 o 
   1   9   4       52.03       56.15     10.74 o 
   2   9   4     1714.49     1791.77     40.63 o 
   3   9   4      811.49      856.98     28.43 o 
   4   9   4        0.85       17.46      9.95 o 
   5   9   4       21.17       20.69     19.17 o 
   6   9   4       21.15       53.12     64.64 o 
   7   9   4       76.47       64.86     31.16 o 
  -7  10   4       19.88      -33.89     48.71 o 
  -6  10   4      250.92      201.31     26.20 o 
  -5  10   4       10.73       36.10     17.92 o 
  -4  10   4      527.83      524.94     42.83 o 
  -3  10   4      295.44      237.43     19.78 o 
  -2  10   4     3130.23     3213.92     71.40 o 
  -1  10   4      814.38      860.16     29.69 o 
   0  10   4      467.82      480.54     27.58 o 
   1  10   4      363.04      386.73     27.03 o 
   2  10   4       15.21       25.37      9.16 o 
   3  10   4       55.59       63.69     10.65 o 
   4  10   4      609.30      687.53     36.55 o 
   5  10   4        5.24       39.68     23.47 o 
   6  10   4      102.86      160.90     50.88 o 
   7  10   4        9.72       45.01     26.83 o 
  -7  11   4       48.33      103.46     39.19 o 
  -6  11   4       77.36       55.20     28.54 o 
  -5  11   4      640.86      683.10     45.16 o 
  -4  11   4      147.89      141.66     36.84 o 
  -3  11   4       20.14       36.36      9.58 o 
  -2  11   4       86.75       67.93     11.78 o 
  -1  11   4      138.77      122.67     13.53 o 
   0  11   4       25.75       36.52     12.75 o 
   1  11   4     1052.52     1206.88     43.54 o 
   2  11   4      200.06      163.62     19.19 o 
   3  11   4      442.19      421.74     30.85 o 
   4  11   4       43.52      -13.78      9.85 o 
   5  11   4        3.76       13.61     11.92 o 
   6  11   4       29.41      111.63     58.06 o 
  -7  12   4       63.99      112.16     65.17 o 
  -6  12   4       29.13       34.38     24.95 o 
  -5  12   4        1.23       15.07     17.32 o 
  -4  12   4        7.06       58.74     24.22 o 
  -3  12   4      255.18      228.87     31.27 o 
  -2  12   4       14.90       49.03     16.16 o 
  -1  12   4       23.65       75.06     13.64 o 
   0  12   4     1541.97     1532.03     57.62 o 
   1  12   4       81.98       98.88     14.63 o 
   2  12   4        3.79        0.08     12.01 o 
   3  12   4      147.71      145.39     23.17 o 
   4  12   4      144.83      107.95     24.98 o 
   5  12   4      699.88      628.90    118.96 o 
   6  12   4        4.83       84.27     35.76 o 
  -6  13   4       53.57       71.19     33.84 o 
  -5  13   4      269.56      253.01     52.46 o 
  -4  13   4      126.94       87.33     23.05 o 
  -3  13   4       57.11       34.01     18.45 o 
  -2  13   4        3.98       -3.05     21.20 o 
  -1  13   4      731.78      713.47     38.12 o 
   0  13   4      241.69      188.08     26.54 o 
   1  13   4        3.80       31.20     22.72 o 
   2  13   4      211.61      203.07     32.28 o 
   3  13   4       66.97       56.88     14.94 o 
   4  13   4        5.56       25.77     11.31 o 
   5  13   4       37.23       47.27     18.07 o 
  -5  14   4       17.57       57.47     88.26 o 
  -4  14   4       67.08       89.10     31.25 o 
  -3  14   4       28.57       80.10     26.73 o 
  -2  14   4     1199.48     1227.05     81.43 o 
  -1  14   4        6.69       42.71     10.40 o 
   0  14   4      277.30      329.71     35.12 o 
   1  14   4      320.82      361.75     51.56 o 
   2  14   4       45.20       28.17     19.77 o 
   3  14   4       21.47       49.00     17.17 o 
   4  14   4      114.11      123.79     28.85 o 
   5  14   4       42.06       43.21     80.04 o 
  -5  15   4      114.60       57.55     25.37 o 
  -4  15   4      232.08      119.61     29.60 o 
  -3  15   4      106.78       95.38     30.22 o 
  -2  15   4      146.12      100.05     22.19 o 
  -1  15   4        4.79       36.89     17.03 o 
   0  15   4      109.81      106.76     23.21 o 
   1  15   4       64.68       68.13     36.95 o 
   2  15   4      453.24      472.50     70.17 o 
   3  15   4      146.75      179.84     33.77 o 
   4  15   4        6.77       35.79     44.79 o 
  -4  16   4       33.40        3.72     25.36 o 
  -3  16   4       77.10      104.06     28.77 o 
  -2  16   4      104.58       89.45     56.08 o 
  -1  16   4      309.82      204.44     80.52 o 
   0  16   4       59.18       81.16     24.66 o 
   1  16   4        8.85       67.00     23.57 o 
   2  16   4        5.77       24.63     14.35 o 
   3  16   4      151.63      194.71     59.57 o 
  -3  17   4       73.47       59.40     19.22 o 
  -2  17   4       42.43       30.86     30.51 o 
  -1  17   4       34.53       92.45     26.70 o 
   0  17   4       21.41       42.76     21.82 o 
   1  17   4      134.76       90.87     32.70 o 
   2  17   4       41.56       64.15     31.19 o 
  -9   0   5        2.25       41.17     38.86 o 
  -7   0   5      226.18      272.73     27.08 o 
  -5   0   5     4346.52     4652.56    122.80 o 
  -3   0   5        1.23       -6.84     10.94 o 
  -1   0   5    24446.74    23003.52    189.91 o 
   1   0   5     1954.33     1815.03     41.85 o 
   3   0   5      752.76      884.89     33.29 o 
   5   0   5      539.11      547.16     49.38 o 
   7   0   5       62.88       39.55     16.68 o 
  -9   1   5       70.69       74.48     36.75 o 
  -8   1   5      126.56       77.55     17.84 o 
  -7   1   5      207.53      204.93     20.31 o 
  -6   1   5      194.77      197.48     17.34 o 
  -5   1   5      286.48      255.65     21.20 o 
  -4   1   5     3687.27     3931.20     54.31 o 
  -3   1   5      512.41      463.23     17.65 o 
  -2   1   5      100.33       64.67     13.00 o 
  -1   1   5     1517.80     1335.88     25.62 o 
   0   1   5    15996.45    15240.15    104.93 o 
   1   1   5     3074.38     3051.19     38.92 o 
   2   1   5       28.79       30.28      8.61 o 
   3   1   5     5184.27     5389.46     71.41 o 
   4   1   5       24.75       28.69      8.13 o 
   5   1   5      432.50      446.21     21.61 o 
   6   1   5        0.58       12.34     10.53 o 
   7   1   5      139.30      113.73     26.35 o 
   8   1   5       10.27       22.97     17.80 o 
  -9   2   5        4.00      -14.08     26.77 o 
  -8   2   5       20.30       11.20     24.18 o 
  -7   2   5        0.09        2.07      7.74 o 
  -6   2   5     1015.63     1153.75     34.55 o 
  -5   2   5      273.20      244.63     22.39 o 
  -4   2   5       71.48       80.28      9.87 o 
  -3   2   5     1599.14     1658.93     26.38 o 
  -2   2   5      718.51      687.69     21.80 o 
  -1   2   5     1138.64      966.39     26.27 o 
   0   2   5       48.21       21.87      9.31 o 
   1   2   5     9467.57     8844.71     68.32 o 
   2   2   5     6401.28     6366.99     86.86 o 
   3   2   5      854.68      847.94     23.63 o 
   4   2   5      445.49      459.37     22.31 o 
   5   2   5      551.13      587.23     26.11 o 
   6   2   5      594.02      614.98     26.85 o 
   7   2   5       17.09       19.08     10.60 o 
   8   2   5        8.89       46.47     19.21 o 
  -9   3   5       38.30       48.91     28.02 o 
  -8   3   5       18.14       33.19     13.63 o 
  -7   3   5        2.06        8.96     10.32 o 
  -6   3   5        0.14       -8.48      5.88 o 
  -5   3   5      314.80      335.61     15.20 o 
  -4   3   5     7211.65     8068.31     62.62 o 
  -3   3   5        3.67        0.84      6.77 o 
  -2   3   5     1175.01     1085.26     22.06 o 
  -1   3   5      439.41      412.84     19.54 o 
   0   3   5      831.83      770.23     27.95 o 
   1   3   5      122.01      123.37     11.93 o 
   2   3   5      906.39      807.77     27.16 o 
   3   3   5     1554.29     1433.65     34.01 o 
   4   3   5     1046.49     1066.39     29.57 o 
   5   3   5        3.68       13.48     10.75 o 
   6   3   5       15.51       15.11     17.23 o 
   7   3   5       41.44       51.05     19.47 o 
   8   3   5       42.92       38.89     15.82 o 
  -9   4   5        0.32       69.79     30.27 o 
  -8   4   5        2.07       17.16     22.97 o 
  -7   4   5      209.78      207.97     47.06 o 
  -6   4   5      102.50       96.79      9.69 o 
  -5   4   5     2217.75     2330.41     44.86 o 
  -4   4   5      135.82      136.68      9.54 o 
  -3   4   5      189.71      181.32     15.92 o 
  -2   4   5     1580.07     1534.96     26.19 o 
  -1   4   5     3426.43     3150.21     38.00 o 
   0   4   5      507.26      438.78     24.92 o 
   1   4   5      412.85      343.90     19.61 o 
   2   4   5      187.68      162.97     16.49 o 
   3   4   5      985.13     1110.95     27.55 o 
   4   4   5      249.81      269.78     23.54 o 
   5   4   5      587.80      638.36     25.37 o 
   6   4   5      144.44      185.01     32.44 o 
   7   4   5       24.40       39.84     17.30 o 
   8   4   5       13.01       29.61     43.22 o 
  -8   5   5        7.20        2.86     20.96 o 
  -7   5   5        0.37       17.61     14.82 o 
  -6   5   5      526.02      519.95     25.77 o 
  -5   5   5      307.78      329.30     19.28 o 
  -4   5   5       56.68       40.51      6.07 o 
  -3   5   5     2060.27     1979.79     37.31 o 
  -2   5   5     2443.18     2615.91     36.70 o 
  -1   5   5     1006.68      974.54     24.50 o 
   0   5   5      100.96       96.61     13.55 o 
   1   5   5     1538.89     1462.48     30.70 o 
   2   5   5      653.44      716.86     26.96 o 
   3   5   5     7155.80     7660.01     68.04 o 
   4   5   5      132.62      136.53     15.46 o 
   5   5   5      137.14      108.69     13.45 o 
   6   5   5       10.07       29.08     25.25 o 
   7   5   5      333.93      246.71     49.04 o 
   8   5   5        0.05       57.98     23.23 o 
  -8   6   5        1.83        5.56     30.94 o 
  -7   6   5      301.64      311.74     44.80 o 
  -6   6   5        3.58       19.72     15.32 o 
  -5   6   5      342.16      359.62     44.32 o 
  -4   6   5       32.06       40.47     10.99 o 
  -3   6   5       38.68       20.81      8.13 o 
  -2   6   5      591.29      691.72     24.88 o 
  -1   6   5      834.15      737.17     26.52 o 
   0   6   5      944.48      934.73     25.66 o 
   1   6   5     1420.51     1432.16     33.43 o 
   2   6   5     3781.18     3958.62     48.28 o 
   3   6   5       31.58       48.31      8.45 o 
   4   6   5      337.42      347.25     20.97 o 
   5   6   5       36.85       25.72      6.20 o 
   6   6   5     1038.39     1083.75     70.78 o 
   7   6   5       22.64       22.73     22.93 o 
   8   6   5        9.91      -10.40     26.80 o 
  -8   7   5      247.18      287.76    120.55 o 
  -7   7   5      142.61      101.11     37.74 o 
  -6   7   5      113.35       92.37     15.71 o 
  -5   7   5       42.59       55.85     11.94 o 
  -4   7   5     3457.00     3725.98     83.72 o 
  -3   7   5      315.45      295.53     22.41 o 
  -2   7   5     5086.42     5343.80     55.93 o 
  -1   7   5      413.39      391.67     21.05 o 
   0   7   5      370.99      373.41     20.35 o 
   1   7   5      544.22      562.23     23.23 o 
   2   7   5     1682.87     1732.76     37.42 o 
   3   7   5       98.69      104.22     13.99 o 
   4   7   5      308.56      329.97     38.21 o 
   5   7   5       33.73       43.82     12.72 o 
   6   7   5        6.27       -0.55     24.49 o 
   7   7   5       59.87       18.26     16.19 o 
  -8   8   5       72.15       99.86     44.15 o 
  -7   8   5       86.00       47.82     25.09 o 
  -6   8   5     2211.21     2453.13    144.12 o 
  -5   8   5     1281.45     1378.04     63.56 o 
  -4   8   5       64.25       46.37     11.04 o 
  -3   8   5        7.61       33.97      7.08 o 
  -2   8   5     2903.24     2916.96     50.54 o 
  -1   8   5     2424.82     2423.14     41.24 o 
   0   8   5      783.60      767.16     33.72 o 
   1   8   5      112.31       66.49     11.79 o 
   2   8   5     1697.56     1724.62     48.72 o 
   3   8   5        2.17       27.59     13.81 o 
   4   8   5       20.42       18.62     21.08 o 
   5   8   5        4.96       15.37      8.31 o 
   6   8   5      196.11      243.19     28.51 o 
   7   8   5       16.46       32.71     34.67 o 
  -8   9   5       13.65        6.14     35.59 o 
  -7   9   5        0.15        0.14     30.33 o 
  -6   9   5        9.03       25.32     16.50 o 
  -5   9   5      915.25     1061.03     53.03 o 
  -4   9   5        0.31       43.42     19.40 o 
  -3   9   5      344.47      346.35     19.81 o 
  -2   9   5      261.47      297.73     23.80 o 
  -1   9   5      275.82      281.16     25.43 o 
   0   9   5      547.50      604.02     28.77 o 
   1   9   5      326.70      358.94     21.62 o 
   2   9   5      115.11       88.66     12.66 o 
   3   9   5     1723.26     1809.71     53.74 o 
   4   9   5      243.53      223.58     20.37 o 
   5   9   5       71.23       40.75     14.20 o 
   6   9   5       26.87        3.42      8.22 o 
   7   9   5       21.04       56.84     33.81 o 
  -7  10   5      127.68      127.25     47.72 o 
  -6  10   5       87.73       83.83     29.19 o 
  -5  10   5      129.24      115.52     21.88 o 
  -4  10   5        0.05       31.51     18.23 o 
  -3  10   5        0.06       42.63     12.09 o 
  -2  10   5       70.98       57.49     11.91 o 
  -1  10   5      965.79      959.42     36.07 o 
   0  10   5      144.35      145.26     17.12 o 
   1  10   5      897.06      854.30     37.95 o 
   2  10   5       13.82       29.68     12.91 o 
   3  10   5       91.69      107.04     18.43 o 
   4  10   5       43.52       28.55     12.93 o 
   5  10   5      328.12      344.63     42.73 o 
   6  10   5       13.64       53.74     44.05 o 
   7  10   5       36.63        2.15     65.23 o 
  -7  11   5       13.93       63.98     45.93 o 
  -6  11   5       38.72       16.54     21.68 o 
  -5  11   5       18.64       30.36     16.59 o 
  -4  11   5      989.11     1016.00     55.96 o 
  -3  11   5      482.41      491.95     31.98 o 
  -2  11   5      302.52      304.16     28.43 o 
  -1  11   5      241.01      223.99     21.46 o 
   0  11   5     1322.12     1416.89     47.38 o 
   1  11   5      508.95      518.39     30.89 o 
   2  11   5      617.90      603.35     33.19 o 
   3  11   5      395.67      364.64     33.72 o 
   4  11   5       50.38       57.54     16.36 o 
   5  11   5       24.12       25.62     18.33 o 
   6  11   5       25.98      124.08     54.99 o 
  -6  12   5      220.76      214.65     34.73 o 
  -5  12   5       46.54       42.38     35.72 o 
  -4  12   5       36.50       30.45     20.41 o 
  -3  12   5       41.96       37.73     16.17 o 
  -2  12   5     1289.32     1512.90     64.07 o 
  -1  12   5     1547.52     1579.41     58.47 o 
   0  12   5     1646.78     1791.73     71.61 o 
   1  12   5       72.16       55.19     15.20 o 
   2  12   5      174.04      116.21     23.25 o 
   3  12   5       29.22       55.31     14.07 o 
   4  12   5      132.85       77.73     23.82 o 
   5  12   5        9.40       47.60     26.14 o 
   6  12   5       91.73      131.32     39.70 o 
  -6  13   5      100.98       81.17     27.67 o 
  -5  13   5      119.66      161.92     64.65 o 
  -4  13   5      241.86      253.47     28.11 o 
  -3  13   5      318.78      379.72     44.57 o 
  -2  13   5      115.66      126.36     20.58 o 
  -1  13   5      833.97      860.45     59.82 o 
   0  13   5      107.78       73.47     24.51 o 
   1  13   5        2.47      -34.24     22.83 o 
   2  13   5      352.08      336.74     64.72 o 
   3  13   5      434.41      549.42     45.23 o 
   4  13   5       48.06       62.46     21.26 o 
   5  13   5       29.81       -3.11     24.43 o 
  -5  14   5       80.73       40.69     26.87 o 
  -4  14   5       57.36       68.29     26.46 o 
  -3  14   5      169.64      124.06     26.56 o 
  -2  14   5      205.69      212.87     28.28 o 
  -1  14   5      346.17      344.15     35.90 o 
   0  14   5        9.67       60.37     15.70 o 
   1  14   5     1142.91     1184.00     67.68 o 
   2  14   5      114.40      136.64     29.39 o 
   3  14   5       69.69       73.64     18.39 o 
   4  14   5        0.43       50.04     23.74 o 
   5  14   5      201.85      143.09     47.15 o 
  -5  15   5       12.48       14.02     21.18 o 
  -4  15   5      162.63      113.28     44.91 o 
  -3  15   5       30.12       80.69     26.54 o 
  -2  15   5      174.86      114.99     38.63 o 
  -1  15   5       11.49       28.53     22.39 o 
   0  15   5       35.41       53.22     18.43 o 
   1  15   5       39.37       29.30     22.70 o 
   2  15   5      585.65      647.21     64.93 o 
   3  15   5      110.51      105.70     16.51 o 
   4  15   5       56.63      -12.27     33.05 o 
  -4  16   5       28.10       18.77     52.11 o 
  -3  16   5       18.03       -4.83     21.22 o 
  -2  16   5      302.33      123.76     55.38 o 
  -1  16   5        0.97       26.54     23.56 o 
   0  16   5      340.89      342.76     44.12 o 
   1  16   5      124.83       67.46     34.79 o 
   2  16   5        3.86       30.99     32.51 o 
   3  16   5       31.27       47.21     38.77 o 
  -2  17   5      123.20       89.58     35.02 o 
  -1  17   5        1.04       21.57     17.55 o 
   0  17   5        6.40       -5.36     23.44 o 
   1  17   5       53.12       98.22     30.89 o 
   2  17   5      108.72      122.35     33.16 o 
  -8   0   6      127.63       55.09     27.20 o 
  -6   0   6       57.48       50.05     10.87 o 
  -4   0   6      837.31      972.37     31.00 o 
  -2   0   6     1404.16     1297.53     33.17 o 
   0   0   6       88.91       90.88     16.96 o 
   2   0   6     9557.29     9468.70    116.76 o 
   4   0   6      351.00      370.30     26.36 o 
   6   0   6      511.92      560.75     37.36 o 
   8   0   6       43.70       39.79     33.97 o 
  -9   1   6       11.96       29.74     33.05 o 
  -8   1   6       58.42       39.12     13.38 o 
  -7   1   6      315.74      289.24     18.05 o 
  -6   1   6       57.27       74.30     10.95 o 
  -5   1   6       55.21       55.41      7.81 o 
  -4   1   6       37.97       42.53      6.40 o 
  -3   1   6       13.67       24.83     11.79 o 
  -2   1   6      907.59      824.31     25.05 o 
  -1   1   6       61.82       41.27     10.05 o 
   0   1   6    10200.90     9963.21     75.91 o 
   1   1   6     1257.50     1064.86     28.13 o 
   2   1   6      150.65      143.83     14.67 o 
   3   1   6     1014.03     1013.05     25.63 o 
   4   1   6     2414.22     2601.41     48.70 o 
   5   1   6       77.24       63.71     10.55 o 
   6   1   6       75.17       65.08     13.09 o 
   7   1   6        6.12       18.80     14.73 o 
   8   1   6       19.34       29.73     19.32 o 
  -9   2   6       29.05       55.25     30.53 o 
  -8   2   6        9.17       12.39     10.48 o 
  -7   2   6      102.52       84.39     11.63 o 
  -6   2   6      258.51      289.37     19.25 o 
  -5   2   6     3013.88     3275.30     56.52 o 
  -4   2   6     1021.53     1158.87     24.87 o 
  -3   2   6     1451.95     1573.84     26.58 o 
  -2   2   6       31.87       39.41      7.03 o 
  -1   2   6     4229.31     3978.72     42.65 o 
   0   2   6     5099.77     4819.86     48.64 o 
   1   2   6     9010.48     8514.30     75.48 o 
   2   2   6      251.84      239.88     17.40 o 
   3   2   6       81.90       54.46      9.47 o 
   4   2   6       36.22       23.99      8.02 o 
   5   2   6      142.13      118.94     18.77 o 
   6   2   6       48.20       18.63     11.07 o 
   7   2   6       75.24       86.96     21.44 o 
   8   2   6        2.85       23.92     24.32 o 
  -9   3   6        7.35      -14.67     32.72 o 
  -8   3   6       20.35       27.56     12.44 o 
  -7   3   6      374.15      349.62     20.35 o 
  -6   3   6        0.46        4.87      8.31 o 
  -5   3   6      315.76      318.18     16.16 o 
  -4   3   6       15.54       11.61      8.51 o 
  -3   3   6     4022.26     4140.13     57.62 o 
  -2   3   6       94.12       93.07     10.31 o 
  -1   3   6     1711.12     1581.16     33.26 o 
   0   3   6     1151.82     1120.56     31.64 o 
   1   3   6       72.43       69.19     11.02 o 
   2   3   6     2572.61     2513.74     44.18 o 
   3   3   6     2226.53     2274.61     35.87 o 
   4   3   6       69.12       69.26     14.27 o 
   5   3   6      716.71      721.33     32.58 o 
   6   3   6        0.53       16.50     10.20 o 
   7   3   6        6.26       32.07     11.29 o 
   8   3   6        8.02       22.88     13.51 o 
  -9   4   6       35.39       -0.73     24.39 o 
  -8   4   6       93.32       66.02     42.50 o 
  -7   4   6       31.36       33.81      8.00 o 
  -6   4   6     1013.86     1115.27     37.65 o 
  -5   4   6     1579.67     1744.11     38.20 o 
  -4   4   6        4.24       -0.96      7.09 o 
  -3   4   6       94.65      115.82     12.22 o 
  -2   4   6       10.92       11.78     11.11 o 
  -1   4   6      248.65      194.58     16.02 o 
   0   4   6     1251.94     1227.01     27.79 o 
   1   4   6      380.54      295.48     16.30 o 
   2   4   6     3176.64     3312.00     53.01 o 
   3   4   6      124.14      144.19     21.26 o 
   4   4   6       69.75       47.61      8.41 o 
   5   4   6       51.48       42.49     10.05 o 
   6   4   6      249.43      242.89     18.23 o 
   7   4   6       12.87       33.43     13.82 o 
   8   4   6       28.21       16.21     13.89 o 
  -8   5   6       91.60       25.06     18.25 o 
  -7   5   6        0.53      -12.30     18.72 o 
  -6   5   6       80.99       90.38     12.38 o 
  -5   5   6        0.81        9.72      9.54 o 
  -4   5   6     2026.02     2171.07     37.04 o 
  -3   5   6        3.57       22.00      7.50 o 
  -2   5   6     6087.74     6185.76     80.47 o 
  -1   5   6     1865.69     1807.44     33.38 o 
   0   5   6     1371.10     1410.40     30.61 o 
   1   5   6       36.51       52.22      8.59 o 
   2   5   6     3502.68     3604.76     52.90 o 
   3   5   6        2.49       13.99      9.57 o 
   4   5   6      851.25      889.30     30.32 o 
   5   5   6        6.99       13.91     12.94 o 
   6   5   6       17.87       16.33     16.92 o 
   7   5   6       28.90       15.71      8.97 o 
   8   5   6        2.98       22.40     26.83 o 
  -8   6   6       19.97       69.99     37.14 o 
  -7   6   6        8.81        7.58     38.92 o 
  -6   6   6      347.53      378.88     25.52 o 
  -5   6   6      570.72      665.42     32.26 o 
  -4   6   6      446.12      405.66     19.41 o 
  -3   6   6      612.68      572.80     19.97 o 
  -2   6   6       11.38       24.21      8.69 o 
  -1   6   6       37.81       56.02      9.35 o 
   0   6   6      952.56      941.41     26.55 o 
   1   6   6     2139.31     2202.28     43.45 o 
   2   6   6     5201.49     5613.37     60.78 o 
   3   6   6       82.19       65.58     10.19 o 
   4   6   6        0.13       -1.31      9.50 o 
   5   6   6      281.72      278.81     32.82 o 
   6   6   6      255.45      216.94     31.74 o 
   7   6   6       64.87       54.87     31.67 o 
  -8   7   6       23.54       72.30     49.77 o 
  -7   7   6      569.16      648.77     71.78 o 
  -6   7   6       88.96       65.29     18.80 o 
  -5   7   6       25.17       32.14      9.26 o 
  -4   7   6      203.62      202.60     17.44 o 
  -3   7   6     2074.21     2217.95     41.62 o 
  -2   7   6       21.39       34.19      9.57 o 
  -1   7   6     4093.57     4116.97     52.08 o 
   0   7   6      118.85      127.85     15.66 o 
   1   7   6      507.95      517.65     23.21 o 
   2   7   6      128.96       96.84     14.67 o 
   3   7   6     1402.29     1400.33     42.72 o 
   4   7   6      151.04      149.09     16.70 o 
   5   7   6      708.60      699.88     37.96 o 
   6   7   6        9.25       14.30     16.40 o 
   7   7   6        2.53       31.47     26.63 o 
  -8   8   6        9.03       77.33     34.24 o 
  -7   8   6       90.79       77.21     28.76 o 
  -6   8   6      267.31      204.34     26.83 o 
  -5   8   6      290.40      257.15     29.64 o 
  -4   8   6      203.83      187.18     17.83 o 
  -3   8   6      222.74      276.98     16.93 o 
  -2   8   6       17.90       13.13     11.83 o 
  -1   8   6       33.50       53.21     10.96 o 
   0   8   6     1134.51     1174.88     33.08 o 
   1   8   6     2233.28     2294.33     58.58 o 
   2   8   6      508.41      519.09     25.85 o 
   3   8   6     1534.34     1565.35     39.38 o 
   4   8   6       25.58       27.98     12.60 o 
   5   8   6       73.91       60.57     10.79 o 
   6   8   6       38.51       17.13     19.22 o 
   7   8   6      155.66      140.33     52.02 o 
  -8   9   6      161.43      137.80     47.95 o 
  -7   9   6      151.43       92.60     35.42 o 
  -6   9   6      364.17      387.95     36.37 o 
  -5   9   6      131.36      146.74     26.96 o 
  -4   9   6       44.66       26.82     11.66 o 
  -3   9   6      457.38      463.01     22.73 o 
  -2   9   6     1892.27     1956.15     47.53 o 
  -1   9   6      195.62      184.24     22.99 o 
   0   9   6      294.57      306.02     26.54 o 
   1   9   6       77.55       57.69     13.61 o 
   2   9   6     1144.77     1201.92     37.17 o 
   3   9   6       13.15       19.31     10.15 o 
   4   9   6      644.83      693.87     46.88 o 
   5   9   6       18.53        3.90     13.57 o 
   6   9   6       64.14       31.05     30.82 o 
   7   9   6        2.72       15.75     43.22 o 
  -7  10   6       26.50       70.96     32.33 o 
  -6  10   6      280.89      338.13     45.41 o 
  -5  10   6       42.04       32.09     18.53 o 
  -4  10   6     1381.88     1524.05     70.89 o 
  -3  10   6      133.34       80.96     19.44 o 
  -2  10   6       21.33       29.40     12.51 o 
  -1  10   6      818.91      792.18     29.93 o 
   0  10   6     1101.97     1132.45     38.34 o 
   1  10   6      805.92      779.88     33.78 o 
   2  10   6     2053.58     2169.50     50.73 o 
   3  10   6       26.57       42.72     12.16 o 
   4  10   6        5.74        5.68      8.37 o 
   5  10   6        1.11       29.94     45.10 o 
   6  10   6      137.38      124.74     62.75 o 
  -7  11   6       49.53       55.19     41.77 o 
  -6  11   6        2.75       35.64     22.30 o 
  -5  11   6      159.33      104.37     24.07 o 
  -4  11   6      550.88      527.97     50.33 o 
  -3  11   6      424.84      421.91     37.02 o 
  -2  11   6     1252.70     1356.25     48.93 o 
  -1  11   6      604.08      631.23     37.57 o 
   0  11   6      261.33      278.48     21.27 o 
   1  11   6      589.02      634.59     37.04 o 
   2  11   6      156.54      105.16     22.96 o 
   3  11   6      534.01      580.65     34.83 o 
   4  11   6      126.62      149.67     26.33 o 
   5  11   6      194.69      159.61     23.12 o 
   6  11   6        0.50       39.64     57.33 o 
  -6  12   6        0.09        1.11     32.75 o 
  -5  12   6      639.39      753.83     55.81 o 
  -4  12   6        0.11       53.83     30.09 o 
  -3  12   6      284.32      300.24     34.14 o 
  -2  12   6        3.29        5.71     16.57 o 
  -1  12   6      322.83      279.38     29.41 o 
   0  12   6       47.62       87.19     15.59 o 
   1  12   6      567.27      598.07     51.57 o 
   2  12   6       10.49      -27.15     26.17 o 
   3  12   6       53.35       18.48     26.29 o 
   4  12   6        0.83       15.70     20.78 o 
   5  12   6       45.97       16.15     19.53 o 
   6  12   6        0.13       29.86     26.93 o 
  -6  13   6       28.34       43.88     49.30 o 
  -5  13   6        3.34       61.08     18.77 o 
  -4  13   6      257.65      208.85     29.60 o 
  -3  13   6      121.34       78.80     15.38 o 
  -2  13   6     2019.10     2361.18    133.64 o 
  -1  13   6       24.00       32.27     18.00 o 
   0  13   6      370.96      383.78     38.95 o 
   1  13   6       17.03       73.15     83.06 o 
   2  13   6      194.41      147.56     25.07 o 
   3  13   6      122.86      132.34     25.28 o 
   4  13   6      191.73      160.04     40.25 o 
   5  13   6      103.20       63.61     98.84 o 
  -5  14   6        0.03       19.46     19.33 o 
  -4  14   6      995.51     1124.93    106.02 o 
  -3  14   6      103.03       78.60     24.33 o 
  -2  14   6        5.29       35.60     16.86 o 
  -1  14   6        4.19       11.91     17.18 o 
   0  14   6     1173.68     1302.54     77.50 o 
   1  14   6       52.81       65.75     23.54 o 
   2  14   6      184.81      180.92     28.65 o 
   3  14   6        4.06        0.03     20.92 o 
   4  14   6        3.33       32.28     24.16 o 
  -5  15   6        0.52       48.24     29.94 o 
  -4  15   6       47.23       24.28     21.83 o 
  -3  15   6      172.00      106.75     30.87 o 
  -2  15   6       61.48       61.69     17.32 o 
  -1  15   6      100.35      103.78     30.45 o 
   0  15   6      221.90      272.90     33.34 o 
   1  15   6        2.50       15.63     56.87 o 
   2  15   6       14.03       34.29     26.13 o 
   3  15   6       19.78       54.18     55.95 o 
   4  15   6      127.62      207.26     72.90 o 
  -4  16   6        2.01       50.72     21.17 o 
  -3  16   6       18.43      -13.91     40.88 o 
  -2  16   6        1.13      -16.83     32.03 o 
  -1  16   6       41.84       58.84     22.49 o 
   0  16   6       14.16       71.71     32.71 o 
   1  16   6      272.98      231.78     31.56 o 
   2  16   6       89.52      132.67     69.07 o 
   3  16   6      128.49       64.31     28.09 o 
  -2  17   6       33.03       25.19     36.81 o 
  -1  17   6       71.10       54.39     39.06 o 
   0  17   6       26.74        8.99     25.56 o 
   1  17   6       47.89       17.87     37.20 o 
  -9   0   7      181.52      149.76     40.12 o 
  -7   0   7       50.93       37.09     12.39 o 
  -5   0   7      445.63      528.77     26.78 o 
  -3   0   7     1899.70     1871.20     48.67 o 
  -1   0   7       10.54       14.18      6.40 o 
   1   0   7      557.01      462.53     33.49 o 
   3   0   7     1956.80     2026.34     57.28 o 
   5   0   7      435.42      522.93     48.82 o 
   7   0   7      109.94      154.82     40.32 o 
  -9   1   7        0.83      -31.19     24.32 o 
  -8   1   7       73.47       56.26     13.05 o 
  -7   1   7      158.23      162.53     16.26 o 
  -6   1   7        2.37       21.39      6.23 o 
  -5   1   7      373.96      389.54     18.91 o 
  -4   1   7      179.53      149.97     13.59 o 
  -3   1   7      268.84      247.66     15.61 o 
  -2   1   7     1732.26     1724.15     30.00 o 
  -1   1   7     3271.04     3077.38     39.64 o 
   0   1   7     1847.52     1759.89     41.12 o 
   1   1   7     3532.10     3441.36     44.63 o 
   2   1   7      575.05      550.64     23.35 o 
   3   1   7      194.98      221.23     16.70 o 
   4   1   7      940.85      905.70     29.09 o 
   5   1   7      827.66      938.60     36.07 o 
   6   1   7       89.10       52.85     24.91 o 
   7   1   7      134.13       64.85     13.77 o 
   8   1   7        5.64       29.20     18.16 o 
  -9   2   7        0.43       32.98     29.61 o 
  -8   2   7        3.22       16.80     12.45 o 
  -7   2   7        3.11       12.52      7.51 o 
  -6   2   7      470.33      489.92     23.23 o 
  -5   2   7      451.16      504.16     20.19 o 
  -4   2   7      830.83      785.12     24.78 o 
  -3   2   7       44.86       34.81      6.50 o 
  -2   2   7      123.26      128.44     11.76 o 
  -1   2   7       22.66       11.92     14.36 o 
   0   2   7     4397.50     4291.46     49.83 o 
   1   2   7      815.30      781.14     27.53 o 
   2   2   7     8291.13     8697.40    108.03 o 
   3   2   7       26.42       41.94      9.99 o 
   4   2   7       13.56       37.23      8.12 o 
   5   2   7        9.58       15.57     10.71 o 
   6   2   7      329.30      319.77     29.37 o 
   7   2   7        0.05       36.25     14.84 o 
   8   2   7       16.12       17.69     23.69 o 
  -9   3   7        8.09        4.56     13.68 o 
  -8   3   7      128.88       89.81     18.99 o 
  -7   3   7       16.00       18.07     12.31 o 
  -6   3   7      417.97      430.43     30.53 o 
  -5   3   7        0.21       25.53      7.15 o 
  -4   3   7      117.26      141.47     15.49 o 
  -3   3   7      924.22      920.56     26.50 o 
  -2   3   7      152.16      111.29     11.10 o 
  -1   3   7       44.05       46.37      8.13 o 
   0   3   7    10231.62    10294.75     89.48 o 
   1   3   7      219.28      232.68     16.29 o 
   2   3   7      160.48      187.18     17.31 o 
   3   3   7      174.37      170.28     19.33 o 
   4   3   7     2043.15     2199.36     49.79 o 
   5   3   7       49.21       43.88     11.33 o 
   6   3   7       29.62       42.47     12.44 o 
   7   3   7        1.94       22.74     13.45 o 
   8   3   7        8.42        5.59     16.93 o 
  -8   4   7       28.42       33.18     28.22 o 
  -7   4   7       21.94       35.66      8.05 o 
  -6   4   7      235.98      266.82     18.76 o 
  -5   4   7     1174.13     1300.51     31.09 o 
  -4   4   7      508.13      483.63     19.76 o 
  -3   4   7     1798.93     1804.13     31.41 o 
  -2   4   7     6013.67     6505.42     84.49 o 
  -1   4   7       12.85       18.91      9.27 o 
   0   4   7     1159.44     1232.03     29.01 o 
   1   4   7     1563.70     1497.20     33.66 o 
   2   4   7     2127.74     2120.71     38.03 o 
   3   4   7     2295.73     2339.12     52.91 o 
   4   4   7      104.56       86.47     17.60 o 
   5   4   7        0.62       25.44     13.60 o 
   6   4   7       19.38       13.76     20.85 o 
   7   4   7      143.97      183.09     57.88 o 
   8   4   7        0.13        9.87     14.24 o 
  -8   5   7       46.07       56.18     32.38 o 
  -7   5   7      572.07      589.58     52.35 o 
  -6   5   7      152.69      121.48     17.48 o 
  -5   5   7      246.49      209.42     16.88 o 
  -4   5   7      252.40      293.03     21.12 o 
  -3   5   7     1321.31     1297.42     29.31 o 
  -2   5   7     1797.52     1912.23     38.20 o 
  -1   5   7     3322.50     3259.60     58.34 o 
   0   5   7      732.19      778.90     26.36 o 
   1   5   7      125.67       88.13     13.32 o 
   2   5   7       17.67       50.09     14.01 o 
   3   5   7       39.08       67.24     13.61 o 
   4   5   7        5.96       20.29     10.82 o 
   5   5   7      446.58      454.22     31.04 o 
   6   5   7       70.72       57.99     13.54 o 
   7   5   7      193.84      159.54     39.83 o 
  -8   6   7       15.13       16.79     29.01 o 
  -7   6   7       27.31       18.03     17.30 o 
  -6   6   7       52.96       52.76     13.37 o 
  -5   6   7      511.08      513.97     23.49 o 
  -4   6   7     2018.41     2103.25     45.36 o 
  -3   6   7      619.36      583.89     30.88 o 
  -2   6   7     5044.60     5396.78     67.36 o 
  -1   6   7       23.34       17.99     11.75 o 
   0   6   7      127.15      180.55     17.16 o 
   1   6   7     1303.08     1334.93     31.84 o 
   2   6   7      281.84      273.04     24.53 o 
   3   6   7      480.96      488.15     23.62 o 
   4   6   7       85.02       80.88     12.52 o 
   5   6   7       53.25       38.31     14.10 o 
   6   6   7       45.05       49.02     11.83 o 
   7   6   7        6.14      -17.22     11.48 o 
  -8   7   7       97.11       37.87     39.72 o 
  -7   7   7      293.65      262.42     42.53 o 
  -6   7   7      145.06      134.36     23.77 o 
  -5   7   7        2.61       34.39     13.22 o 
  -4   7   7       43.12       33.57      7.64 o 
  -3   7   7      244.80      315.13     27.85 o 
  -2   7   7      701.27      688.88     24.51 o 
  -1   7   7      201.90      196.70     17.47 o 
   0   7   7     4473.64     4506.69     56.78 o 
   1   7   7       20.07       23.09     10.21 o 
   2   7   7      122.60      122.19     17.19 o 
   3   7   7        3.42       25.88     10.28 o 
   4   7   7      911.64      999.82     43.29 o 
   5   7   7       46.38       33.66     19.58 o 
   6   7   7      256.44      311.35     25.97 o 
   7   7   7        0.09      -12.48     19.54 o 
  -8   8   7       92.39       61.64     21.66 o 
  -7   8   7        9.74       61.60     54.39 o 
  -6   8   7      124.51      143.10     21.66 o 
  -5   8   7        1.84       25.91     20.59 o 
  -4   8   7      190.13      136.72     14.78 o 
  -3   8   7      247.39      291.83     19.54 o 
  -2   8   7      940.14      925.93     30.44 o 
  -1   8   7        9.73       24.20     15.49 o 
   0   8   7      260.65      278.65     25.16 o 
   1   8   7      840.44      859.20     36.10 o 
   2   8   7     7513.89     8282.92    157.64 o 
   3   8   7     1194.88     1252.83     42.38 o 
   4   8   7      285.68      251.34     31.75 o 
   5   8   7       45.53       34.72     15.94 o 
   6   8   7      137.58       73.88     36.09 o 
   7   8   7       65.95       59.69     33.84 o 
  -7   9   7      291.05      329.05     54.60 o 
  -6   9   7        0.64       10.48      9.83 o 
  -5   9   7      491.60      455.71     38.05 o 
  -4   9   7      197.79      239.08     23.60 o 
  -3   9   7      174.59      136.32     15.26 o 
  -2   9   7       46.16       38.17     11.17 o 
  -1   9   7     1741.47     1852.03     47.06 o 
   0   9   7     2509.27     2682.65     60.30 o 
   1   9   7     1541.59     1577.72     43.32 o 
   2   9   7      288.14      266.45     22.14 o 
   3   9   7       14.29       50.23     17.57 o 
   4   9   7        4.46        4.67     11.16 o 
   5   9   7      179.72      139.74     24.88 o 
   6   9   7       14.63       24.01     14.61 o 
  -7  10   7        0.57       14.99     63.02 o 
  -6  10   7       12.25       44.42     20.18 o 
  -5  10   7      758.74      745.23     55.65 o 
  -4  10   7      210.26      182.98     33.22 o 
  -3  10   7     1514.07     1472.82     59.96 o 
  -2  10   7      726.52      766.90     33.08 o 
  -1  10   7       60.99       43.67     10.30 o 
   0  10   7     1650.48     1618.20     45.55 o 
   1  10   7      653.22      625.37     30.97 o 
   2  10   7       57.44       62.41     16.54 o 
   3  10   7      191.02      174.48     42.77 o 
   4  10   7       32.74       25.16     10.37 o 
   5  10   7       80.91       59.67     18.20 o 
   6  10   7        4.00      -55.98     44.35 o 
  -7  11   7      117.92       33.24     35.03 o 
  -6  11   7       72.04       66.45     17.91 o 
  -5  11   7        8.38       48.27     25.56 o 
  -4  11   7       98.80       81.70     14.38 o 
  -3  11   7      138.41       81.94     14.85 o 
  -2  11   7      395.45      395.83     36.97 o 
  -1  11   7       21.69       35.44      8.93 o 
   0  11   7     1733.02     1763.45     60.42 o 
   1  11   7       60.28       78.90     17.09 o 
   2  11   7       15.76       30.20     17.74 o 
   3  11   7      128.12      164.21     25.78 o 
   4  11   7      227.26      250.02     56.82 o 
   5  11   7       35.53       61.15     29.89 o 
   6  11   7       97.53       64.59     36.65 o 
  -6  12   7      191.26      126.07     38.86 o 
  -5  12   7       39.02       61.88     25.55 o 
  -4  12   7      819.44      904.54     48.79 o 
  -3  12   7      108.53       72.75     14.09 o 
  -2  12   7     1554.18     1748.57     72.68 o 
  -1  12   7      101.11       93.39     23.08 o 
   0  12   7       97.96       90.33     20.11 o 
   1  12   7        4.52        4.68     24.63 o 
   2  12   7      739.03      783.65     44.12 o 
   3  12   7       10.50       24.36     17.33 o 
   4  12   7       60.51       57.85     32.88 o 
   5  12   7       25.62       66.59     24.85 o 
  -6  13   7       47.07       55.66     23.95 o 
  -5  13   7       33.33       -4.55     21.55 o 
  -4  13   7      109.25      135.59     26.33 o 
  -3  13   7       70.60       32.92     18.85 o 
  -2  13   7        1.00       10.13     29.40 o 
  -1  13   7      553.88      498.36     45.74 o 
   0  13   7     1002.22     1054.54     71.42 o 
   1  13   7      212.78      141.61     24.97 o 
   2  13   7       15.42       45.98     19.28 o 
   3  13   7       74.31       58.92     17.62 o 
   4  13   7      193.65      140.25     23.23 o 
   5  13   7      169.44      161.59     38.82 o 
  -5  14   7       72.61       58.21     19.01 o 
  -4  14   7      243.39      252.92     51.54 o 
  -3  14   7      212.87      184.23     43.33 o 
  -2  14   7      204.41       84.27     36.70 o 
  -1  14   7        0.13       35.67     21.75 o 
   0  14   7       35.80       45.71     27.32 o 
   1  14   7      244.11      269.18     31.48 o 
   2  14   7      162.41      109.56     27.83 o 
   3  14   7      171.22      209.55     67.81 o 
   4  14   7        4.50       26.75     20.82 o 
  -4  15   7       94.09       23.41     26.55 o 
  -3  15   7       11.39       40.15     31.18 o 
  -2  15   7        0.89      -11.13     30.46 o 
  -1  15   7      355.20      478.07     64.03 o 
   0  15   7      115.28       78.70     24.28 o 
   1  15   7      400.94      452.40     64.40 o 
   2  15   7      112.03       91.37     25.58 o 
   3  15   7        5.01      -10.27     26.38 o 
  -3  16   7       33.68       -2.17     27.77 o 
  -2  16   7      188.32      159.57     43.18 o 
  -1  16   7        6.66       38.13     19.81 o 
   0  16   7       50.33       11.97     17.50 o 
   1  16   7        0.35       60.70     23.03 o 
   2  16   7      521.56      491.30    119.10 o 
  -2  17   7       68.51       60.53     30.80 o 
  -1  17   7      122.94       85.95     33.60 o 
   0  17   7      178.16      146.12     39.36 o 
   1  17   7        7.12       51.76     27.84 o 
  -8   0   8      114.61      132.34     80.80 o 
  -6   0   8       56.03       63.06     13.24 o 
  -4   0   8     2049.98     2064.01     58.00 o 
  -2   0   8     5654.22     5605.69     84.71 o 
   0   0   8     2562.96     2435.26     66.98 o 
   2   0   8     6624.33     6856.49    128.90 o 
   4   0   8     4217.84     4828.78    125.00 o 
   6   0   8      100.76       68.95     23.45 o 
   8   0   8       13.61       26.17     37.01 o 
  -8   1   8        4.22       12.26      9.97 o 
  -7   1   8      128.78      106.59     13.00 o 
  -6   1   8      136.10       92.54      9.78 o 
  -5   1   8       48.04       36.45      6.63 o 
  -4   1   8      764.26      742.36     23.48 o 
  -3   1   8      418.65      466.42     21.09 o 
  -2   1   8        4.42       24.97      9.15 o 
  -1   1   8     1023.85      904.87     26.88 o 
   0   1   8    15667.46    15772.71    123.88 o 
   1   1   8     4112.84     3785.82     53.20 o 
   2   1   8     1437.48     1481.56     36.45 o 
   3   1   8       32.61       24.80      8.71 o 
   4   1   8      581.82      569.39     24.23 o 
   5   1   8      103.68       71.62     11.10 o 
   6   1   8      113.73      126.59     19.36 o 
   7   1   8       39.68       31.19     13.10 o 
   8   1   8       36.88       44.03     20.75 o 
  -9   2   8      106.59       68.54     27.16 o 
  -8   2   8       48.03       27.14     13.78 o 
  -7   2   8       10.29       14.52      9.76 o 
  -6   2   8        0.88        5.40      8.25 o 
  -5   2   8      260.28      269.27     16.08 o 
  -4   2   8      698.78      773.56     24.22 o 
  -3   2   8      393.45      337.78     17.57 o 
  -2   2   8      182.40      199.67     16.36 o 
  -1   2   8     3064.44     2863.59     44.34 o 
   0   2   8     1659.49     1633.80     32.38 o 
   1   2   8     1691.53     1641.33     37.53 o 
   2   2   8     1799.48     1869.62     36.07 o 
   3   2   8     2028.85     2096.66     42.88 o 
   4   2   8       35.38       32.86      8.66 o 
   5   2   8       84.06       77.37     14.99 o 
   6   2   8        3.00       18.06     10.75 o 
   7   2   8        0.43       52.70     19.87 o 
  -9   3   8        0.67       26.24     27.76 o 
  -8   3   8       42.41       39.74     14.72 o 
  -7   3   8     1035.05     1096.67     51.86 o 
  -6   3   8      172.80      185.30     17.15 o 
  -5   3   8      491.95      563.37     22.92 o 
  -4   3   8        6.69       13.19      6.80 o 
  -3   3   8      542.81      526.73     20.70 o 
  -2   3   8      818.32      897.06     25.68 o 
  -1   3   8       66.19       25.73      7.65 o 
   0   3   8     7641.77     7644.67     93.58 o 
   1   3   8     2956.08     2888.61     49.51 o 
   2   3   8      443.51      408.92     22.38 o 
   3   3   8      118.01      115.61     15.54 o 
   4   3   8      126.41       94.58     12.27 o 
   5   3   8      193.86      160.78     19.59 o 
   6   3   8       43.32       29.64     13.22 o 
   7   3   8      177.93       91.20     22.06 o 
  -8   4   8      193.39      134.81     77.62 o 
  -7   4   8        8.82        9.06     11.20 o 
  -6   4   8       61.99       42.81      9.51 o 
  -5   4   8      462.51      473.93     22.30 o 
  -4   4   8     1336.02     1364.13     43.48 o 
  -3   4   8      836.95      834.78     26.90 o 
  -2   4   8     2295.65     2146.78     41.12 o 
  -1   4   8      259.48      281.06     18.44 o 
   0   4   8        4.68       15.90     11.80 o 
   1   4   8       53.32       52.49     12.44 o 
   2   4   8     2829.83     2850.58     44.81 o 
   3   4   8      731.27      778.99     27.83 o 
   4   4   8      256.97      290.39     23.78 o 
   5   4   8       88.52       73.52     16.67 o 
   6   4   8       29.50       36.17     12.04 o 
   7   4   8        0.33       10.95     13.56 o 
  -8   5   8       46.61       57.96     30.20 o 
  -7   5   8      101.85       49.00     10.06 o 
  -6   5   8      719.78      773.00     27.62 o 
  -5   5   8        8.02       23.39      9.99 o 
  -4   5   8      590.61      614.31     24.03 o 
  -3   5   8      201.00      206.27     19.97 o 
  -2   5   8        6.91       35.44     11.98 o 
  -1   5   8       76.34       67.77     10.03 o 
   0   5   8     1347.13     1187.36     35.85 o 
   1   5   8      197.20      212.36     16.31 o 
   2   5   8      490.52      464.09     22.96 o 
   3   5   8       75.01       71.64     12.69 o 
   4   5   8      212.85      210.88     19.07 o 
   5   5   8       36.12       42.83     15.97 o 
   6   5   8      205.51      246.82     36.30 o 
   7   5   8      119.22       77.95     18.47 o 
  -8   6   8       50.70       85.46     32.05 o 
  -7   6   8       27.57       51.05     12.92 o 
  -6   6   8       49.53       32.75     14.69 o 
  -5   6   8      162.52      124.56     12.70 o 
  -4   6   8       14.02       19.68     13.89 o 
  -3   6   8     1414.72     1586.41     38.77 o 
  -2   6   8      795.92      768.62     26.10 o 
  -1   6   8     2955.56     2930.36     47.03 o 
   0   6   8      414.15      418.85     21.44 o 
   1   6   8       27.42       25.95     14.51 o 
   2   6   8      495.78      483.56     24.98 o 
   3   6   8     1559.11     1717.10     42.16 o 
   4   6   8      445.75      422.32     27.63 o 
   5   6   8      131.62      123.42     25.92 o 
   6   6   8       25.93       20.67     21.87 o 
   7   6   8       60.49       55.71     31.73 o 
  -8   7   8        4.08      -48.97     42.76 o 
  -7   7   8       65.67       80.11     37.42 o 
  -6   7   8      118.25       49.12     14.98 o 
  -5   7   8        3.84       19.31      4.44 o 
  -4   7   8       57.59       57.90     11.54 o 
  -3   7   8      171.95      180.52     15.22 o 
  -2   7   8        1.84       22.28      9.05 o 
  -1   7   8       70.11       49.24     10.34 o 
   0   7   8      230.19      251.29     22.46 o 
   1   7   8     2797.92     2681.20     54.73 o 
   2   7   8      243.32      241.56     17.80 o 
   3   7   8      172.69      213.42     19.16 o 
   4   7   8      705.76      642.97     33.34 o 
   5   7   8      154.21      117.85     21.85 o 
   6   7   8       27.17       47.63     14.14 o 
   7   7   8       70.09       86.50     35.27 o 
  -8   8   8       54.12      167.94     54.79 o 
  -7   8   8      130.85      102.00     43.20 o 
  -6   8   8        0.69       38.84     19.85 o 
  -5   8   8      551.18      553.50     45.17 o 
  -4   8   8      251.59      250.66     19.64 o 
  -3   8   8      438.98      465.04     31.21 o 
  -2   8   8      282.51      290.17     21.29 o 
  -1   8   8     3354.49     3402.70     61.05 o 
   0   8   8       47.45       58.83     10.46 o 
   1   8   8      148.21      136.35     16.60 o 
   2   8   8      203.89      217.08     19.41 o 
   3   8   8      260.06      234.11     46.28 o 
   4   8   8      248.20      232.83     32.18 o 
   5   8   8        6.48       14.81     10.49 o 
   6   8   8        6.02       36.90     14.53 o 
   7   8   8        0.80       32.02     19.72 o 
  -7   9   8       20.26       40.64     30.93 o 
  -6   9   8       96.36       96.78     21.59 o 
  -5   9   8       25.34       18.79     22.99 o 
  -4   9   8      329.80      335.92     30.76 o 
  -3   9   8      236.42      247.49     18.79 o 
  -2   9   8      449.69      499.69     25.34 o 
  -1   9   8       38.98       50.17     12.19 o 
   0   9   8     4440.58     4703.28     89.96 o 
   1   9   8      423.20      475.76     28.57 o 
   2   9   8     1789.50     1740.61     58.84 o 
   3   9   8        3.47       42.99     12.49 o 
   4   9   8      278.41      258.63     29.43 o 
   5   9   8      143.29      167.56     47.68 o 
   6   9   8       54.32       70.43     21.26 o 
  -7  10   8        1.98       57.86     26.11 o 
  -6  10   8        3.41        0.32     16.67 o 
  -5  10   8       32.31       40.74     13.51 o 
  -4  10   8      287.88      287.96     30.49 o 
  -3  10   8        9.78       32.32     11.05 o 
  -2  10   8      283.80      317.88     25.48 o 
  -1  10   8       22.25       32.84      9.91 o 
   0  10   8      445.53      389.89     27.85 o 
   1  10   8      268.36      253.80     24.65 o 
   2  10   8       70.57       71.92     18.86 o 
   3  10   8       53.16       40.18     14.65 o 
   4  10   8      581.82      600.46     36.13 o 
   5  10   8        4.56       12.15     12.93 o 
   6  10   8       44.25      -15.92     36.18 o 
  -7  11   8       20.33       32.94     35.72 o 
  -6  11   8       52.39       55.61     25.67 o 
  -5  11   8      422.79      410.73     40.94 o 
  -4  11   8       97.91       79.87     21.75 o 
  -3  11   8      185.18      102.43     20.20 o 
  -2  11   8      176.73      200.40     32.15 o 
  -1  11   8      293.98      311.36     42.23 o 
   0  11   8      692.67      712.17     41.43 o 
   1  11   8      821.05      910.55     51.02 o 
   2  11   8       38.02       42.67     16.12 o 
   3  11   8        1.08       34.59     18.94 o 
   4  11   8       31.70       -4.81     95.30 o 
   5  11   8      192.58      141.88     53.50 o 
  -6  12   8        2.88        3.91     32.88 o 
  -5  12   8       30.81       13.52     12.91 o 
  -4  12   8      111.23       95.88     24.11 o 
  -3  12   8      859.83      841.19     49.27 o 
  -2  12   8       35.29       47.16     13.87 o 
  -1  12   8      468.64      426.10     35.29 o 
   0  12   8      187.83      164.52     34.26 o 
   1  12   8      128.31       95.45     20.90 o 
   2  12   8       63.69       42.32      8.21 o 
   3  12   8      331.24      362.28     35.92 o 
   4  12   8       74.40       39.14     25.14 o 
   5  12   8       78.61       82.50     32.32 o 
  -6  13   8       43.30       77.88     33.44 o 
  -5  13   8       81.33       48.32     29.97 o 
  -4  13   8      190.79      176.47     42.93 o 
  -3  13   8       79.09       60.54     30.19 o 
  -2  13   8      103.94       94.01     22.35 o 
  -1  13   8      765.96      838.22     66.27 o 
   0  13   8      159.26      117.00     21.60 o 
   1  13   8      600.99      647.27     45.64 o 
   2  13   8        0.69       17.44     26.98 o 
   3  13   8       71.03       19.78     23.62 o 
   4  13   8        0.93        7.84     32.97 o 
  -5  14   8        5.88      -17.62     27.46 o 
  -4  14   8        5.10       50.94     19.52 o 
  -3  14   8       16.55       47.39     24.37 o 
  -2  14   8       59.88       55.21     26.76 o 
  -1  14   8        0.03       23.73     20.06 o 
   0  14   8      235.12      201.47     31.50 o 
   1  14   8       16.29       10.98     20.11 o 
   2  14   8       55.05       68.41     27.77 o 
   3  14   8        9.89       54.17     23.45 o 
   4  14   8      160.06      139.66     68.18 o 
  -4  15   8        2.56       60.95     20.78 o 
  -3  15   8        0.09       40.85     25.89 o 
  -2  15   8      278.56      237.15     72.56 o 
  -1  15   8       75.30       70.29     43.26 o 
   0  15   8      386.17      445.97     52.06 o 
   1  15   8      117.49      128.24     26.49 o 
   2  15   8      388.58      448.54    107.07 o 
   3  15   8       83.07       41.53     24.24 o 
  -3  16   8      285.57      327.14     55.21 o 
  -2  16   8        7.90      -45.40     38.89 o 
  -1  16   8       40.41       63.87     31.72 o 
   0  16   8       27.85       36.22     23.58 o 
   1  16   8      177.96       97.88     26.01 o 
   2  16   8       18.96       53.02     24.09 o 
  -1  17   8       87.73      102.75     45.62 o 
   0  17   8       15.70       39.13     22.55 o 
  -9   0   9       97.69       61.99     23.46 o 
  -7   0   9        1.55       27.14     15.55 o 
  -5   0   9       21.26       33.86     11.97 o 
  -3   0   9      597.71      641.38     41.55 o 
  -1   0   9    15693.92    16083.16    208.49 o 
   1   0   9       77.10       92.12     17.92 o 
   3   0   9     1832.39     1965.78     60.11 o 
   5   0   9      354.71      401.06     35.35 o 
   7   0   9        0.13       15.64     18.87 o 
  -8   1   9        1.19        5.00     14.76 o 
  -7   1   9      121.28       60.65      8.69 o 
  -6   1   9       91.26       66.91     15.00 o 
  -5   1   9      627.70      630.36     23.53 o 
  -4   1   9      955.26     1030.75     31.96 o 
  -3   1   9      107.25       63.19     10.39 o 
  -2   1   9      289.63      268.71     17.13 o 
  -1   1   9       24.94       34.54      8.64 o 
   0   1   9     5753.18     5790.91     98.30 o 
   1   1   9      519.18      520.60     25.64 o 
   2   1   9     2054.44     2133.15     43.62 o 
   3   1   9      145.10      134.67     16.30 o 
   4   1   9      547.28      544.49     28.95 o 
   5   1   9        0.21       35.80      8.80 o 
   6   1   9       34.56       35.78     12.78 o 
   7   1   9       52.90       46.52     23.06 o 
  -8   2   9      435.26      414.64     41.16 o 
  -7   2   9       41.00       26.21      8.80 o 
  -6   2   9      342.21      352.12     35.50 o 
  -5   2   9       93.54       94.40     13.17 o 
  -4   2   9      645.85      664.75     22.80 o 
  -3   2   9      787.76      831.60     24.18 o 
  -2   2   9     3994.52     3942.89     60.98 o 
  -1   2   9      375.38      348.47     21.80 o 
   0   2   9      544.75      529.40     25.24 o 
   1   2   9     2997.08     3027.42     57.79 o 
   2   2   9      802.79      823.72     35.82 o 
   3   2   9        7.27       36.41      9.56 o 
   4   2   9      577.71      587.85     31.00 o 
   5   2   9      239.22      204.56     29.44 o 
   6   2   9      847.56      845.93     43.07 o 
   7   2   9        2.69       53.74     21.23 o 
  -8   3   9        0.46       19.66      7.85 o 
  -7   3   9      112.96      101.23     17.42 o 
  -6   3   9       59.66       51.16     11.98 o 
  -5   3   9     1032.20     1093.90     49.90 o 
  -4   3   9     2444.25     2567.73     46.94 o 
  -3   3   9       39.10       45.57      8.35 o 
  -2   3   9      815.62      813.72     32.06 o 
  -1   3   9     2138.81     2276.24     43.84 o 
   0   3   9     4601.91     4510.47     68.29 o 
   1   3   9      253.41      251.85     23.00 o 
   2   3   9     2383.12     2219.95     46.53 o 
   3   3   9      435.16      434.75     26.08 o 
   4   3   9        9.70       16.11     12.20 o 
   5   3   9        0.01       11.36     16.04 o 
   6   3   9      130.94      141.05     31.86 o 
   7   3   9       27.31       41.02     20.12 o 
  -8   4   9        7.90       51.75     36.68 o 
  -7   4   9       21.14       29.97      8.35 o 
  -6   4   9       19.55       11.78     11.49 o 
  -5   4   9      470.78      481.72     23.79 o 
  -4   4   9      164.65      143.98     13.86 o 
  -3   4   9      611.86      659.46     25.21 o 
  -2   4   9       14.11       24.51      7.71 o 
  -1   4   9     6423.75     6485.68     88.87 o 
   0   4   9      227.84      295.85     21.76 o 
   1   4   9        3.24       15.05     14.69 o 
   2   4   9     1678.36     1754.86     40.41 o 
   3   4   9     1837.71     1990.98     49.39 o 
   4   4   9      168.63      150.79     15.86 o 
   5   4   9      107.44      108.20     19.10 o 
   6   4   9       53.65       38.09     11.48 o 
   7   4   9        1.44       38.77     17.97 o 
  -8   5   9       41.77       99.53     36.35 o 
  -7   5   9      364.47      311.93     22.34 o 
  -6   5   9      187.34       93.94     12.48 o 
  -5   5   9      220.88      221.59     17.34 o 
  -4   5   9       26.69       33.21      8.67 o 
  -3   5   9      810.75      838.83     28.15 o 
  -2   5   9     1347.46     1380.21     34.73 o 
  -1   5   9      816.86      909.71     28.61 o 
   0   5   9        5.88       38.58      9.98 o 
   1   5   9     1710.41     1587.24     42.83 o 
   2   5   9     1396.93     1434.46     38.63 o 
   3   5   9      374.02      365.94     23.40 o 
   4   5   9        4.23       36.76     11.03 o 
   5   5   9       57.05       53.75     10.98 o 
   6   5   9      520.76      594.63     47.63 o 
   7   5   9      123.82      141.03     54.33 o 
  -8   6   9       69.84       24.32     47.06 o 
  -7   6   9       66.26       69.50     19.50 o 
  -6   6   9        1.46        3.01      9.56 o 
  -5   6   9       20.19       26.93     12.88 o 
  -4   6   9      250.88      281.43     17.87 o 
  -3   6   9      375.95      426.67     26.50 o 
  -2   6   9      256.27      204.76     18.44 o 
  -1   6   9     1546.28     1534.43     38.34 o 
   0   6   9       80.07       60.98     13.38 o 
   1   6   9      159.17      176.38     19.20 o 
   2   6   9       48.18       76.72     12.69 o 
   3   6   9       50.86       30.96     12.07 o 
   4   6   9      981.07     1046.83     39.99 o 
   5   6   9       27.22       49.16     11.47 o 
   6   6   9      939.94     1017.02     84.92 o 
   7   6   9        0.75       30.76     13.35 o 
  -8   7   9        3.27       56.51     41.70 o 
  -7   7   9        0.77        4.02     12.78 o 
  -6   7   9       11.77        8.27     29.58 o 
  -5   7   9       86.82       69.72     19.17 o 
  -4   7   9      416.35      428.37     24.11 o 
  -3   7   9       12.59       17.21     13.80 o 
  -2   7   9      446.55      442.97     24.15 o 
  -1   7   9      273.54      332.43     24.38 o 
   0   7   9      928.08     1013.30     35.54 o 
   1   7   9      923.01      933.29     34.36 o 
   2   7   9      874.37      830.72     33.26 o 
   3   7   9       40.37       27.59      8.21 o 
   4   7   9      387.88      415.87     33.61 o 
   5   7   9       95.50       51.73     15.30 o 
   6   7   9        4.89       25.24     27.03 o 
   7   7   9        0.63       17.37     29.33 o 
  -8   8   9      130.93      264.17     54.59 o 
  -7   8   9       28.60       43.39     18.21 o 
  -6   8   9      230.40      137.33     33.53 o 
  -5   8   9      194.69      210.80     32.47 o 
  -4   8   9      131.64      171.10     24.78 o 
  -3   8   9      351.35      333.53     21.72 o 
  -2   8   9      947.37     1014.42     35.37 o 
  -1   8   9     1668.24     1649.82     45.77 o 
   0   8   9      370.42      406.72     30.53 o 
   1   8   9       46.76       51.32     10.88 o 
   2   8   9      193.00      189.31     20.74 o 
   3   8   9      116.65       91.07     19.36 o 
   4   8   9      223.71      219.31     23.61 o 
   5   8   9        1.16        2.81     22.29 o 
   6   8   9        8.71       15.62     39.49 o 
  -7   9   9       91.00       87.57     49.50 o 
  -6   9   9       22.21       37.28     15.63 o 
  -5   9   9      577.60      636.02     41.57 o 
  -4   9   9       43.46       48.45     16.87 o 
  -3   9   9        6.87       16.85     12.85 o 
  -2   9   9        5.43        1.95     10.55 o 
  -1   9   9      576.60      569.11     28.98 o 
   0   9   9       34.80       37.29     11.32 o 
   1   9   9      502.34      536.02     30.21 o 
   2   9   9      370.25      403.88     33.40 o 
   3   9   9      423.44      430.34     60.32 o 
   4   9   9        1.33       12.06     18.13 o 
   5   9   9       14.50       28.00     12.33 o 
   6   9   9       36.07       51.33     32.08 o 
  -6  10   9        1.45       16.59     13.63 o 
  -5  10   9        2.72       27.98     16.89 o 
  -4  10   9      420.45      375.17     42.62 o 
  -3  10   9        5.38       50.13     15.29 o 
  -2  10   9       83.71       84.31     15.96 o 
  -1  10   9      677.57      827.17     41.89 o 
   0  10   9       65.33       78.71     15.10 o 
   1  10   9        1.33       26.12     11.31 o 
   2  10   9      679.26      711.62     44.59 o 
   3  10   9      389.09      503.86     41.57 o 
   4  10   9        0.35        2.15     20.71 o 
   5  10   9       87.75       82.79     19.91 o 
   6  10   9        0.37       36.09     35.59 o 
  -6  11   9       74.67       67.10     16.01 o 
  -5  11   9       19.02       38.58     16.51 o 
  -4  11   9      401.80      408.25     53.76 o 
  -3  11   9     1169.19     1099.48     46.80 o 
  -2  11   9        7.41       20.17     12.87 o 
  -1  11   9     1157.81     1115.78     52.89 o 
   0  11   9      821.95      809.50     50.16 o 
   1  11   9     1173.10     1229.50     60.04 o 
   2  11   9       80.69       85.03     20.96 o 
   3  11   9      101.88       90.42     20.11 o 
   4  11   9        7.16       31.23     24.75 o 
   5  11   9       99.78       82.89     30.70 o 
  -6  12   9        4.84       63.93     42.80 o 
  -5  12   9        6.39       -2.19     26.38 o 
  -4  12   9        0.14       30.81     13.37 o 
  -3  12   9        5.72       41.96     15.10 o 
  -2  12   9       31.31       16.04     17.18 o 
  -1  12   9        0.75       22.45     32.68 o 
   0  12   9      137.29      115.50     22.06 o 
   1  12   9      167.62      135.36     26.78 o 
   2  12   9      295.92      289.82     34.59 o 
   3  12   9       14.66       18.53     34.13 o 
   4  12   9      318.86      343.56     61.69 o 
   5  12   9        3.00        2.19     20.26 o 
  -5  13   9       97.40       94.72     35.72 o 
  -4  13   9       86.15       60.39     24.18 o 
  -3  13   9       74.18       64.27     12.66 o 
  -2  13   9      328.02      299.23     30.14 o 
  -1  13   9      175.27      123.23     29.68 o 
   0  13   9       71.53       98.47     25.67 o 
   1  13   9       34.12       34.40     24.91 o 
   2  13   9        2.92       42.11     18.88 o 
   3  13   9       60.37       90.17     32.82 o 
   4  13   9       56.36       75.02     28.39 o 
  -5  14   9       14.93       15.24     30.84 o 
  -4  14   9        0.22        7.83     32.80 o 
  -3  14   9       58.51       52.55     48.43 o 
  -2  14   9       47.82       64.64     33.46 o 
  -1  14   9      527.95      672.54    115.62 o 
   0  14   9       62.01       49.95     24.55 o 
   1  14   9      427.17      376.22     46.23 o 
   2  14   9        1.40       28.55     15.77 o 
   3  14   9       42.13       49.61     20.66 o 
  -4  15   9        0.41       -3.55     31.52 o 
  -3  15   9      133.34      141.80     41.93 o 
  -2  15   9        1.87      -44.93     29.95 o 
  -1  15   9        0.04       19.67     19.18 o 
   0  15   9       26.38       53.34     23.94 o 
   1  15   9      696.29      604.58    125.02 o 
   2  15   9      104.55       27.51     24.72 o 
   3  15   9       40.36       17.26     26.54 o 
  -3  16   9        4.11       54.18     32.71 o 
  -2  16   9       94.28       32.10     28.22 o 
  -1  16   9       93.53       44.70     32.34 o 
   0  16   9      118.74       93.84     33.34 o 
   1  16   9        8.12       23.62     24.62 o 
  -8   0  10      123.42       75.19     22.66 o 
  -6   0  10      368.64      431.03     63.31 o 
  -4   0  10      403.14      408.35     28.56 o 
  -2   0  10      575.85      509.09     31.32 o 
   0   0  10      862.69      641.41     36.27 o 
   2   0  10      652.28      665.44     49.99 o 
   4   0  10       19.97       41.19     17.16 o 
   6   0  10      130.79       97.10     37.45 o 
  -8   1  10       53.74       42.04     21.62 o 
  -7   1  10        8.57       18.42      9.69 o 
  -6   1  10       13.83       22.84      9.33 o 
  -5   1  10      207.76      230.58     19.01 o 
  -4   1  10      210.63      167.69     20.80 o 
  -3   1  10      328.32      297.24     24.38 o 
  -2   1  10     1606.88     1569.66     36.83 o 
  -1   1  10      350.23      346.44     21.23 o 
   0   1  10      157.86      110.44     14.50 o 
   1   1  10       49.13       40.26     10.84 o 
   2   1  10      606.18      558.64     26.07 o 
   3   1  10      689.67      761.54     32.01 o 
   4   1  10      249.14      275.22     25.40 o 
   5   1  10      106.84       91.68     15.31 o 
   6   1  10      165.20       99.69     20.62 o 
   7   1  10       19.79       29.43     14.54 o 
  -8   2  10        2.78        4.14     10.10 o 
  -7   2  10       74.78      101.76     27.84 o 
  -6   2  10        0.33        7.93      7.93 o 
  -5   2  10      308.83      315.26     18.37 o 
  -4   2  10      266.31      263.84     22.04 o 
  -3   2  10      116.47      146.90     16.53 o 
  -2   2  10      277.28      303.09     20.91 o 
  -1   2  10     8297.52     8808.04    113.67 o 
   0   2  10      693.00      645.35     30.38 o 
   1   2  10     5311.18     5548.74     65.38 o 
   2   2  10      621.81      626.96     33.76 o 
   3   2  10        5.63       29.77     10.57 o 
   4   2  10      227.02      176.53     17.33 o 
   5   2  10      413.67      436.34     30.53 o 
   6   2  10      143.97       91.73     17.11 o 
   7   2  10       49.21       48.18     35.26 o 
  -8   3  10        1.16        7.50     20.97 o 
  -7   3  10        9.97        8.62     10.71 o 
  -6   3  10       23.73       22.57     11.86 o 
  -5   3  10     1355.55     1565.66     51.30 o 
  -4   3  10       60.05       55.88      9.84 o 
  -3   3  10     1900.92     1942.78     41.61 o 
  -2   3  10     1671.67     1712.41     35.79 o 
  -1   3  10       30.56       33.96     14.46 o 
   0   3  10        7.80       12.16     12.73 o 
   1   3  10     2582.01     2537.77     50.39 o 
   2   3  10     1556.86     1601.24     40.61 o 
   3   3  10      276.85      240.07     22.61 o 
   4   3  10      166.05      154.34     15.95 o 
   5   3  10       32.78       29.76     19.12 o 
   6   3  10        0.09       32.90     20.56 o 
   7   3  10       23.80       67.10     21.19 o 
  -8   4  10      251.23      345.52     81.62 o 
  -7   4  10        0.50        5.78     11.20 o 
  -6   4  10     1196.61     1264.03     41.45 o 
  -5   4  10      384.50      455.74     25.27 o 
  -4   4  10        0.63       21.78     13.40 o 
  -3   4  10       47.93       56.86     10.94 o 
  -2   4  10      967.02      954.53     29.89 o 
  -1   4  10     1104.09     1018.97     32.70 o 
   0   4  10      783.85      710.35     32.22 o 
   1   4  10      200.78      195.32     22.50 o 
   2   4  10       27.02       40.17     10.54 o 
   3   4  10        0.36      -11.17     20.32 o 
   4   4  10       26.47       53.17     13.86 o 
   5   4  10       34.73       51.31     19.66 o 
   6   4  10      320.93      288.62     34.35 o 
   7   4  10        3.32       49.34     28.75 o 
  -8   5  10       56.14       42.38     26.85 o 
  -7   5  10       12.84       37.22     10.64 o 
  -6   5  10        2.77        5.41      7.02 o 
  -5   5  10      164.79      153.10     20.58 o 
  -4   5  10     1339.73     1537.85     39.50 o 
  -3   5  10      250.19      288.41     21.66 o 
  -2   5  10     1893.90     1831.73     41.48 o 
  -1   5  10        0.62       -2.23     16.19 o 
   0   5  10      907.54      969.07     31.50 o 
   1   5  10        7.87       20.35     10.54 o 
   2   5  10     2717.13     2878.21     63.55 o 
   3   5  10        3.06       17.56     11.39 o 
   4   5  10      396.76      414.68     33.71 o 
   5   5  10        0.10       20.04     13.16 o 
   6   5  10       11.22       20.10     17.25 o 
   7   5  10        2.46       58.39     20.66 o 
  -8   6  10       83.62       73.29     38.40 o 
  -7   6  10       22.14        9.87     19.61 o 
  -6   6  10       37.62       35.42     11.44 o 
  -5   6  10      165.57      158.98     22.34 o 
  -4   6  10      113.31      104.96     16.75 o 
  -3   6  10       70.10       57.68      8.13 o 
  -2   6  10      478.82      541.54     25.62 o 
  -1   6  10      858.11      772.48     37.79 o 
   0   6  10      617.70      631.94     28.95 o 
   1   6  10      320.19      341.87     23.32 o 
   2   6  10       30.88       33.07     10.97 o 
   3   6  10      191.29      182.96     20.58 o 
   4   6  10       77.28       61.96     14.16 o 
   5   6  10      167.82      244.52     30.20 o 
   6   6  10       21.35       44.52     14.83 o 
  -8   7  10        3.21       16.92     35.09 o 
  -7   7  10        2.33       25.45     21.41 o 
  -6   7  10        8.68       30.04     18.61 o 
  -5   7  10      129.46       62.95     13.98 o 
  -4   7  10        2.55       36.31     13.16 o 
  -3   7  10     1556.58     1677.76     42.66 o 
  -2   7  10       19.34       34.85     11.52 o 
  -1   7  10      396.01      409.72     25.47 o 
   0   7  10      102.66       96.41     17.02 o 
   1   7  10      167.61      182.16     19.11 o 
   2   7  10       51.80       50.02     20.11 o 
   3   7  10      206.49      153.51     27.45 o 
   4   7  10      259.95      227.77     25.60 o 
   5   7  10       70.25       48.76     21.13 o 
   6   7  10       34.90       28.04     19.44 o 
  -7   8  10       33.79       30.65     21.10 o 
  -6   8  10      219.17      197.50     28.75 o 
  -5   8  10        3.03       28.33      9.57 o 
  -4   8  10      247.65      225.78     24.24 o 
  -3   8  10      194.80      198.03     26.19 o 
  -2   8  10      131.44      109.23     15.01 o 
  -1   8  10      947.36     1063.73     37.05 o 
   0   8  10      433.81      453.50     31.69 o 
   1   8  10      345.46      407.17     29.01 o 
   2   8  10      224.74      255.05     24.81 o 
   3   8  10      459.60      425.70     45.23 o 
   4   8  10        1.36       33.49     14.48 o 
   5   8  10        9.26       11.91     12.09 o 
   6   8  10       31.96        2.81     34.20 o 
  -7   9  10        3.63       44.41     32.25 o 
  -6   9  10       21.97       13.33     18.95 o 
  -5   9  10      437.66      389.22     54.40 o 
  -4   9  10       22.86       19.24     10.93 o 
  -3   9  10      122.79      146.59     23.55 o 
  -2   9  10      263.81      215.99     23.73 o 
  -1   9  10      344.85      406.50     26.62 o 
   0   9  10       25.05       36.75     11.37 o 
   1   9  10        0.34       14.22     13.28 o 
   2   9  10      407.35      451.51     39.82 o 
   3   9  10       23.05       14.12     24.63 o 
   4   9  10       55.75       89.88     19.71 o 
   5   9  10       19.36       42.13     16.55 o 
   6   9  10       66.25       25.27     33.36 o 
  -7  10  10       16.30      -15.73     53.00 o 
  -6  10  10       98.80       70.14     17.33 o 
  -5  10  10       14.36       26.42     20.55 o 
  -4  10  10      370.33      416.00     33.97 o 
  -3  10  10       44.37       38.93     15.12 o 
  -2  10  10        3.16       35.67     12.92 o 
  -1  10  10      368.58      357.79     40.04 o 
   0  10  10      347.19      379.54     30.54 o 
   1  10  10      703.82      692.94     44.74 o 
   2  10  10        8.41       18.73     22.07 o 
   3  10  10       46.47       26.27     12.67 o 
   4  10  10      216.29      136.70     21.71 o 
   5  10  10        5.58       19.56     25.94 o 
  -6  11  10        0.42       26.59     17.14 o 
  -5  11  10      294.89      290.81     50.43 o 
  -4  11  10      577.83      517.17     37.25 o 
  -3  11  10      499.91      492.68     35.57 o 
  -2  11  10       87.68       54.58     16.96 o 
  -1  11  10      230.74      143.97     21.73 o 
   0  11  10      724.83      747.61     45.00 o 
   1  11  10       93.73       78.97     22.83 o 
   2  11  10      234.94      219.38     34.73 o 
   3  11  10      116.53       97.18     24.27 o 
   4  11  10       72.90       32.71     28.04 o 
   5  11  10       54.83       34.49     24.06 o 
  -6  12  10        3.30       49.06     17.78 o 
  -5  12  10      284.08      268.50     42.03 o 
  -4  12  10       87.47      104.57     27.24 o 
  -3  12  10      312.55      327.73     36.42 o 
  -2  12  10        0.53      -21.18     23.87 o 
  -1  12  10      818.58      973.71     68.05 o 
   0  12  10      220.54      266.40     29.40 o 
   1  12  10        1.73       -4.53     21.43 o 
   2  12  10       50.64       54.55     19.09 o 
   3  12  10       18.95       25.83     19.35 o 
   4  12  10        0.07       52.76     22.67 o 
  -5  13  10        1.43       27.00     35.24 o 
  -4  13  10      107.07       68.41     16.11 o 
  -3  13  10      338.42      386.77     59.39 o 
  -2  13  10       37.29       78.28     31.73 o 
  -1  13  10      110.24       76.32     28.04 o 
   0  13  10       24.84       50.14     23.93 o 
   1  13  10       45.53        0.80     29.76 o 
   2  13  10      207.44      153.58     24.01 o 
   3  13  10        5.18       91.63     34.93 o 
   4  13  10      120.12       97.50     33.73 o 
  -4  14  10       16.83       43.04     39.39 o 
  -3  14  10        0.93       85.11     36.89 o 
  -2  14  10      104.85      133.59     37.92 o 
  -1  14  10       12.25       46.44     22.93 o 
   0  14  10      674.97      680.44     89.66 o 
   1  14  10       60.20       61.63     15.99 o 
   2  14  10        7.81       52.83     18.38 o 
   3  14  10      123.78       61.33     31.38 o 
  -3  15  10       58.40       40.67     20.07 o 
  -2  15  10       21.34       68.22     36.64 o 
  -1  15  10        1.00       25.83     19.16 o 
   0  15  10        2.84       62.13     39.88 o 
   1  15  10        9.87       17.74     39.26 o 
   2  15  10        2.09       51.64     37.77 o 
  -2  16  10       28.64       29.24     56.44 o 
  -1  16  10       83.41        7.41     36.09 o 
   0  16  10       97.32       24.52     31.53 o 
  -7   0  11        1.27        7.62     19.33 o 
  -5   0  11      470.79      500.97     37.07 o 
  -3   0  11      263.90      299.02     35.95 o 
  -1   0  11     4564.44     4734.19     88.29 o 
   1   0  11      904.18      974.71     46.08 o 
   3   0  11      864.30      924.01     58.37 o 
   5   0  11       60.16        5.62     18.37 o 
   7   0  11      130.86       74.45     32.18 o 
  -8   1  11      106.86       68.67     17.65 o 
  -7   1  11       15.83        4.39     15.04 o 
  -6   1  11      110.11       85.25     15.69 o 
  -5   1  11        5.14       24.91     11.29 o 
  -4   1  11      181.64      158.26     17.96 o 
  -3   1  11      578.58      629.13     25.51 o 
  -2   1  11     1968.74     1936.39     42.15 o 
  -1   1  11     1349.23     1326.39     34.31 o 
   0   1  11      417.37      403.51     25.54 o 
   1   1  11       42.66       14.17     19.33 o 
   2   1  11      110.77       92.40     18.33 o 
   3   1  11      227.02      240.05     23.31 o 
   4   1  11       38.25       45.19     13.33 o 
   5   1  11      315.12      322.78     33.45 o 
   6   1  11        2.34       15.38     20.60 o 
   7   1  11       15.51       22.36     16.22 o 
  -8   2  11       50.02       13.67      9.32 o 
  -7   2  11       24.60       26.18     11.20 o 
  -6   2  11      366.13      379.54     21.51 o 
  -5   2  11        9.52       -4.36      8.55 o 
  -4   2  11     3764.06     4151.44     98.71 o 
  -3   2  11       22.84       37.44     13.48 o 
  -2   2  11      128.25       91.60     12.20 o 
  -1   2  11      224.93      243.60     21.36 o 
   0   2  11     3231.23     3240.87     62.01 o 
   1   2  11      231.17      199.29     28.03 o 
   2   2  11       65.31       71.31     11.59 o 
   3   2  11       26.02       44.69     13.53 o 
   4   2  11       52.24       51.18     13.18 o 
   5   2  11       14.66       26.24     11.47 o 
   6   2  11      117.88      108.74     18.34 o 
   7   2  11       19.03       61.13     18.95 o 
  -8   3  11       91.05       82.94     17.25 o 
  -7   3  11       27.38       21.52     10.47 o 
  -6   3  11       87.58       48.52     18.50 o 
  -5   3  11        9.21       15.46      6.28 o 
  -4   3  11      947.76      980.80     32.26 o 
  -3   3  11     1421.02     1453.52     37.94 o 
  -2   3  11     1424.09     1524.45     39.61 o 
  -1   3  11        7.58       18.31     14.81 o 
   0   3  11        5.62       20.50     14.98 o 
   1   3  11      601.50      599.93     29.47 o 
   2   3  11       92.63       76.91     10.77 o 
   3   3  11       99.28       68.38     12.88 o 
   4   3  11      506.58      475.38     33.22 o 
   5   3  11       15.08       16.07     14.22 o 
   6   3  11       88.14       64.67     22.10 o 
   7   3  11       12.42       29.79     15.26 o 
  -8   4  11        5.09       39.83     25.42 o 
  -7   4  11      105.92       90.66     11.51 o 
  -6   4  11      151.32      120.76     15.17 o 
  -5   4  11      891.45      961.73     39.91 o 
  -4   4  11     1168.48     1168.20     35.98 o 
  -3   4  11       55.97       54.21     11.71 o 
  -2   4  11        0.14       23.96      8.12 o 
  -1   4  11     1425.79     1368.93     37.36 o 
   0   4  11     1075.05     1023.01     34.41 o 
   1   4  11      746.02      794.96     31.25 o 
   2   4  11        4.87       36.44     10.93 o 
   3   4  11     1381.35     1413.04     51.35 o 
   4   4  11       12.03       15.49     26.54 o 
   5   4  11        1.15       30.42     10.02 o 
   6   4  11       16.88       -2.36     21.31 o 
  -8   5  11        1.51      -28.29     39.32 o 
  -7   5  11      144.16      180.15     32.69 o 
  -6   5  11        9.60       12.66     11.36 o 
  -5   5  11        0.15       35.05     11.38 o 
  -4   5  11        5.10       18.37     10.20 o 
  -3   5  11     2104.86     2197.56     53.37 o 
  -2   5  11      298.44      345.50     22.26 o 
  -1   5  11     2573.40     2721.92     53.89 o 
   0   5  11        0.17       33.57      9.81 o 
   1   5  11      296.24      327.15     23.41 o 
   2   5  11      210.76      166.02     30.06 o 
   3   5  11      542.14      554.09     35.51 o 
   4   5  11       27.20       20.35     14.59 o 
   5   5  11      247.54      242.98     34.60 o 
   6   5  11       74.22       97.72     24.68 o 
  -8   6  11        6.40       12.84     22.28 o 
  -7   6  11        0.86       16.35     16.35 o 
  -6   6  11      148.38      131.06     21.01 o 
  -5   6  11       63.15       50.42     17.29 o 
  -4   6  11      240.44      245.70     22.07 o 
  -3   6  11        1.63       17.05     21.41 o 
  -2   6  11      371.55      395.19     28.85 o 
  -1   6  11     1109.75     1149.36     38.79 o 
   0   6  11      223.43      191.50     22.63 o 
   1   6  11      543.71      565.12     28.81 o 
   2   6  11      155.23      124.15     18.57 o 
   3   6  11      118.60      121.72     14.94 o 
   4   6  11        0.66       29.15     13.12 o 
   5   6  11       10.62       30.90     12.89 o 
   6   6  11        3.22       42.15     22.55 o 
  -7   7  11        0.03       30.53     18.67 o 
  -6   7  11       95.77       72.55     14.80 o 
  -5   7  11       91.27       96.87     17.42 o 
  -4   7  11      464.00      481.36     31.75 o 
  -3   7  11       11.81       16.27     13.43 o 
  -2   7  11     2039.55     2101.79     51.17 o 
  -1   7  11       10.62       36.32      9.93 o 
   0   7  11       13.36       39.85     10.54 o 
   1   7  11       43.90       46.18     16.23 o 
   2   7  11       96.71       74.87     16.36 o 
   3   7  11        2.46       -4.96     19.68 o 
   4   7  11      277.38      280.66     30.49 o 
   5   7  11       33.32       29.20     16.74 o 
   6   7  11        9.67       25.95     25.51 o 
  -7   8  11       20.68       36.98     20.48 o 
  -6   8  11        5.78        8.78     12.60 o 
  -5   8  11      157.57      132.74     18.18 o 
  -4   8  11      375.52      386.08     38.28 o 
  -3   8  11       38.90       46.39     12.83 o 
  -2   8  11        8.73       20.15     12.79 o 
  -1   8  11      306.40      328.58     26.55 o 
   0   8  11      430.85      496.64     31.98 o 
   1   8  11      308.74      321.47     32.61 o 
   2   8  11       68.89       87.49     29.93 o 
   3   8  11       62.74       77.00     22.12 o 
   4   8  11      165.64       87.04     27.65 o 
   5   8  11       35.72       45.76     16.75 o 
   6   8  11      256.48      160.49     92.53 o 
  -7   9  11       42.86       55.89     30.96 o 
  -6   9  11       14.53       16.76     14.57 o 
  -5   9  11       69.95       44.00     14.26 o 
  -4   9  11       53.53       49.51     13.96 o 
  -3   9  11      730.29      695.73     39.28 o 
  -2   9  11      132.66      170.38     23.58 o 
  -1   9  11      406.39      441.12     28.64 o 
   0   9  11       32.84       44.39     14.20 o 
   1   9  11      118.59      105.55     20.58 o 
   2   9  11       93.53       63.16     20.28 o 
   3   9  11      222.38      153.41     35.56 o 
   4   9  11       18.27       63.77     24.07 o 
   5   9  11       40.79       64.50     19.82 o 
  -6  10  11       96.81      112.19     49.58 o 
  -5  10  11      416.31      464.13     55.60 o 
  -4  10  11      238.70      245.52     32.64 o 
  -3  10  11        1.16       38.55     16.88 o 
  -2  10  11      143.94      121.16     23.15 o 
  -1  10  11      420.86      408.63     37.02 o 
   0  10  11      536.07      567.61     44.54 o 
   1  10  11     1061.48     1174.20     57.76 o 
   2  10  11       45.18       57.64     13.52 o 
   3  10  11      171.44      149.01     22.15 o 
   4  10  11       68.35       38.39     26.79 o 
   5  10  11       10.15        8.17     11.08 o 
  -6  11  11        1.88       30.44     18.94 o 
  -5  11  11        1.49       30.15     12.01 o 
  -4  11  11      238.69      254.40     71.59 o 
  -3  11  11       79.19       51.93     34.15 o 
  -2  11  11      272.04      274.67     30.24 o 
  -1  11  11       60.41       97.44     24.38 o 
   0  11  11        0.73       41.88     23.34 o 
   1  11  11       45.37       54.23     21.41 o 
   2  11  11      211.95      223.32     42.20 o 
   3  11  11       21.76       15.77     20.25 o 
   4  11  11      184.99      123.53     23.05 o 
   5  11  11       53.12       78.28     35.95 o 
  -6  12  11      109.33       56.69     29.95 o 
  -5  12  11        0.77       20.22     57.86 o 
  -4  12  11      224.16      168.69     32.84 o 
  -3  12  11        0.49       24.06     37.76 o 
  -2  12  11        9.71       56.26     18.44 o 
  -1  12  11        0.88       19.97     19.58 o 
   0  12  11      491.88      455.36     45.46 o 
   1  12  11       48.62       42.82     21.00 o 
   2  12  11       87.95       60.52     26.18 o 
   3  12  11        4.48        4.81     28.15 o 
   4  12  11       88.54       61.52     49.17 o 
  -5  13  11       42.16       53.20     20.82 o 
  -4  13  11       49.13       25.62     26.51 o 
  -3  13  11      133.70      153.00     29.47 o 
  -2  13  11      231.74      261.68     49.73 o 
  -1  13  11      213.58      198.96     37.11 o 
   0  13  11       78.93       84.70     24.22 o 
   1  13  11       14.77       51.10     24.56 o 
   2  13  11        3.79       35.37     28.16 o 
   3  13  11      214.66      192.18     49.68 o 
  -4  14  11       62.12       47.29     24.67 o 
  -3  14  11       10.63       13.04     37.45 o 
  -2  14  11       70.49       78.14     30.39 o 
  -1  14  11      115.86      118.51     29.35 o 
   0  14  11       46.52       28.02     34.56 o 
   1  14  11       74.52       43.32     22.63 o 
   2  14  11       15.04       27.63     32.37 o 
   3  14  11       16.47       44.09     39.29 o 
  -3  15  11       26.27       77.07     21.07 o 
  -2  15  11        6.12       61.48     22.61 o 
  -1  15  11      142.19      153.53     40.73 o 
   0  15  11        0.11       25.94     23.61 o 
   1  15  11       25.68       55.77     37.68 o 
  -8   0  12        1.10       15.93     21.41 o 
  -6   0  12       31.49       33.21     13.34 o 
  -4   0  12     3321.41     3646.96    124.69 o 
  -2   0  12      838.51      846.66     42.29 o 
   0   0  12      714.33      665.07     44.72 o 
   2   0  12       26.53       36.52     28.63 o 
   4   0  12      177.30      151.46     35.64 o 
   6   0  12       61.05       94.05     36.42 o 
  -8   1  12       11.52       33.85     14.98 o 
  -7   1  12       70.93       30.90     17.42 o 
  -6   1  12      259.30      304.07     25.84 o 
  -5   1  12      364.76      330.26     27.50 o 
  -4   1  12      129.87      118.71     15.43 o 
  -3   1  12      271.20      249.70     25.96 o 
  -2   1  12      607.70      642.00     26.52 o 
  -1   1  12     2326.72     2308.56     49.17 o 
   0   1  12     1140.48     1141.99     38.80 o 
   1   1  12      260.10      218.45     24.61 o 
   2   1  12      223.74      224.18     25.07 o 
   3   1  12      312.80      299.52     22.04 o 
   4   1  12      151.41      111.67     23.06 o 
   5   1  12      135.03       82.90     25.25 o 
   6   1  12       71.23       77.49     19.12 o 
  -8   2  12       15.16       93.97    598.45 o 
  -7   2  12       40.36       37.91     13.20 o 
  -6   2  12        1.12       24.36      8.51 o 
  -5   2  12      690.08      716.28     33.71 o 
  -4   2  12       58.89       40.44     12.28 o 
  -3   2  12      735.99      854.50     34.21 o 
  -2   2  12       27.52       41.24     11.69 o 
  -1   2  12      259.86      263.02     22.64 o 
   0   2  12       35.38       20.12     11.88 o 
   1   2  12     1439.99     1523.80     46.19 o 
   2   2  12      233.11      196.96     19.27 o 
   3   2  12     1082.03     1194.81     48.73 o 
   4   2  12       11.00       28.08     15.48 o 
   5   2  12       27.92       32.25     15.92 o 
   6   2  12        4.43       15.86      9.37 o 
  -8   3  12       41.28       33.56     20.94 o 
  -7   3  12      271.91      240.15     45.90 o 
  -6   3  12      396.13      377.28     31.43 o 
  -5   3  12      657.54      660.54     31.83 o 
  -4   3  12        6.37       19.86     17.18 o 
  -3   3  12        3.36        6.07     12.63 o 
  -2   3  12      218.69      176.08     19.03 o 
  -1   3  12     1642.38     1648.96     42.92 o 
   0   3  12       98.76       82.40     14.81 o 
   1   3  12      393.98      449.55     25.74 o 
   2   3  12       35.73       29.82     17.57 o 
   3   3  12      744.06      829.79     43.69 o 
   4   3  12        2.47       13.28     16.61 o 
   5   3  12      142.96      162.63     25.13 o 
   6   3  12        0.66       10.26     18.00 o 
  -8   4  12       40.49       33.76     22.03 o 
  -7   4  12        0.09       -8.37     15.52 o 
  -6   4  12       76.87       89.83     15.83 o 
  -5   4  12      122.05       60.68     15.27 o 
  -4   4  12     1705.99     1861.21     70.76 o 
  -3   4  12      616.30      645.89     28.77 o 
  -2   4  12     1807.05     1822.30     48.28 o 
  -1   4  12      691.33      744.00     28.94 o 
   0   4  12      492.68      477.61     27.88 o 
   1   4  12      249.77      189.36     20.27 o 
   2   4  12     1284.48     1238.85     46.60 o 
   3   4  12      443.91      524.84     35.08 o 
   4   4  12        6.09       39.60     14.45 o 
   5   4  12       12.29       73.25     21.47 o 
   6   4  12       38.48       38.97     18.13 o 
  -8   5  12       40.32       53.47     48.64 o 
  -7   5  12       34.25       48.84     16.73 o 
  -6   5  12      408.69      489.37     28.55 o 
  -5   5  12       38.65       33.21     12.53 o 
  -4   5  12      312.49      317.82     25.68 o 
  -3   5  12       25.40       22.21     15.34 o 
  -2   5  12     3095.52     3423.35     68.96 o 
  -1   5  12       16.87       33.88     10.65 o 
   0   5  12      493.25      468.28     29.46 o 
   1   5  12        1.61        8.06     10.83 o 
   2   5  12      136.42      115.38     19.44 o 
   3   5  12       15.99       37.12     17.42 o 
   4   5  12      256.11      270.61     38.87 o 
   5   5  12        3.98       27.16     18.19 o 
   6   5  12       81.50       85.98     21.76 o 
  -7   6  12        2.44        1.48     22.94 o 
  -6   6  12        2.94       -3.85      9.79 o 
  -5   6  12      382.73      337.96     29.52 o 
  -4   6  12      939.95     1042.89     55.42 o 
  -3   6  12      142.78      103.88     15.03 o 
  -2   6  12      330.50      334.16     24.86 o 
  -1   6  12       69.13       51.08     11.25 o 
   0   6  12      476.33      451.37     27.29 o 
   1   6  12       87.86       58.99     11.55 o 
   2   6  12       43.09       31.06     11.23 o 
   3   6  12      558.25      600.33     36.47 o 
   4   6  12       60.67       78.16     21.02 o 
   5   6  12        7.86        0.29     18.36 o 
   6   6  12       61.64       65.42     20.06 o 
  -7   7  12       82.97       40.07     50.65 o 
  -6   7  12        0.37       30.49     22.72 o 
  -5   7  12      244.63      226.89     36.48 o 
  -4   7  12        2.37       10.35     10.11 o 
  -3   7  12      245.24      236.72     28.94 o 
  -2   7  12        0.05       26.99     17.28 o 
  -1   7  12     1050.09      982.67     40.82 o 
   0   7  12        5.80       32.84     14.00 o 
   1   7  12       59.55       62.95     19.04 o 
   2   7  12        6.44       46.89     18.57 o 
   3   7  12      140.58      157.75     23.29 o 
   4   7  12        0.08       36.07     28.22 o 
   5   7  12      279.29      253.15     39.54 o 
   6   7  12        5.68       17.81     16.84 o 
  -7   8  12       20.60       28.31     21.49 o 
  -6   8  12       22.95       43.54     17.89 o 
  -5   8  12        3.60       24.49     11.08 o 
  -4   8  12      132.40       79.60     21.14 o 
  -3   8  12       65.29       71.61     18.44 o 
  -2   8  12      281.44      259.96     28.97 o 
  -1   8  12        7.76       54.46     13.08 o 
   0   8  12       59.97       73.88     14.20 o 
   1   8  12      605.41      633.07     59.14 o 
   2   8  12      420.94      459.07     35.99 o 
   3   8  12      463.24      587.23     48.36 o 
   4   8  12       53.19       27.80     14.38 o 
   5   8  12        3.50       36.27     25.43 o 
  -7   9  12        4.08       60.27     42.36 o 
  -6   9  12      193.77      202.32     43.69 o 
  -5   9  12       26.00       26.66     30.92 o 
  -4   9  12        0.74       16.56     18.48 o 
  -3   9  12       74.86       50.49     14.08 o 
  -2   9  12      891.39      991.49     54.56 o 
  -1   9  12        0.92       22.07     18.73 o 
   0   9  12      762.34      670.43     70.92 o 
   1   9  12       23.62      -31.66     22.60 o 
   2   9  12       14.28       32.12     16.11 o 
   3   9  12       13.69       16.89     26.64 o 
   4   9  12       90.71       90.53     23.83 o 
   5   9  12       39.44       42.85     29.05 o 
  -6  10  12        5.53       39.75     32.43 o 
  -5  10  12      336.13      364.88     55.79 o 
  -4  10  12      852.01     1007.82     80.00 o 
  -3  10  12        5.06       36.78     18.38 o 
  -2  10  12      253.77      228.57     28.72 o 
  -1  10  12       98.90       88.00     21.11 o 
   0  10  12      490.62      504.24     44.24 o 
   1  10  12      326.75      348.21     51.88 o 
   2  10  12      359.11      385.39     52.78 o 
   3  10  12       87.44       73.23     16.65 o 
   4  10  12       60.83       58.51     29.51 o 
   5  10  12        0.66       26.97     22.11 o 
  -6  11  12       13.83       31.83     16.55 o 
  -5  11  12       68.14       71.80     31.57 o 
  -4  11  12        3.11       44.81     26.42 o 
  -3  11  12       65.86       42.04     32.35 o 
  -2  11  12      289.94      303.15     51.78 o 
  -1  11  12      567.54      665.91     56.95 o 
   0  11  12        7.91        9.51     20.51 o 
   1  11  12       50.51       98.81     27.86 o 
   2  11  12       32.59       53.98     25.65 o 
   3  11  12       79.58       58.22     33.32 o 
   4  11  12       14.09      -11.75     14.71 o 
  -5  12  12      230.91      137.69     94.03 o 
  -4  12  12        0.40       50.55     42.39 o 
  -3  12  12       59.30       29.70     26.65 o 
  -2  12  12        2.83       28.36     15.48 o 
  -1  12  12        1.24       15.81     20.66 o 
   0  12  12        6.59       32.73     22.92 o 
   1  12  12      116.37       84.68     22.93 o 
   2  12  12       52.33       -2.98     26.27 o 
   3  12  12      276.40      241.68     60.41 o 
   4  12  12        0.94       21.09     26.21 o 
  -5  13  12       81.95       68.93     69.33 o 
  -4  13  12       11.78      -10.45     23.65 o 
  -3  13  12        1.87       22.77     16.04 o 
  -2  13  12      155.71       77.07     19.51 o 
  -1  13  12      153.92      173.95     80.82 o 
   0  13  12      118.51       89.87     27.96 o 
   1  13  12        9.46       66.82     22.90 o 
   2  13  12       13.73       34.06     27.71 o 
   3  13  12       23.25       29.74     29.58 o 
  -4  14  12      198.90      165.18     39.08 o 
  -3  14  12        0.14       71.35     35.30 o 
  -2  14  12       99.79       95.30     28.12 o 
  -1  14  12        8.06       44.56     24.35 o 
   0  14  12       58.14       62.78     34.38 o 
   1  14  12       25.40       46.38     25.23 o 
   2  14  12       45.00       24.17     30.30 o 
  -2  15  12      238.15      181.44     30.05 o 
  -1  15  12       76.71      107.94     32.18 o 
   0  15  12      136.43       74.23     47.10 o 
  -7   0  13       93.10       77.61     18.52 o 
  -5   0  13       70.06       78.88     21.09 o 
  -3   0  13      538.31      585.03     46.60 o 
  -1   0  13      190.21      227.52     31.04 o 
   1   0  13       37.79       80.63     23.63 o 
   3   0  13      778.15      802.42     72.95 o 
   5   0  13      271.41      208.78     54.77 o 
  -8   1  13        4.29       19.84     14.76 o 
  -7   1  13        9.06       36.87     11.56 o 
  -6   1  13      339.64      330.69     32.86 o 
  -5   1  13     1514.21     1582.40     54.42 o 
  -4   1  13       14.84       37.81     10.03 o 
  -3   1  13      136.79       83.31     17.14 o 
  -2   1  13       15.60       47.73     11.56 o 
  -1   1  13     1165.40     1157.20     38.68 o 
   0   1  13      552.28      548.77     28.79 o 
   1   1  13       94.20       88.00     16.02 o 
   2   1  13      731.53      733.06     37.21 o 
   3   1  13       78.82       59.94     16.59 o 
   4   1  13       37.00       32.72     12.87 o 
   5   1  13       70.28       54.89     18.46 o 
   6   1  13       42.45       36.55     18.92 o 
  -8   2  13       68.63       37.44     23.67 o 
  -7   2  13        6.43       26.28     17.76 o 
  -6   2  13      253.20      419.92     98.43 o 
  -5   2  13       24.29        0.03     12.58 o 
  -4   2  13      943.77     1058.72     45.93 o 
  -3   2  13      155.28      142.24     23.81 o 
  -2   2  13     2845.92     3117.57     67.92 o 
  -1   2  13       32.92       58.10     11.90 o 
   0   2  13       74.16       59.96     12.91 o 
   1   2  13       80.52       78.49     14.52 o 
   2   2  13       81.91       90.27     14.84 o 
   3   2  13       15.81       27.71     16.27 o 
   4   2  13      349.46      369.15     36.72 o 
   5   2  13       69.30       68.40     23.03 o 
   6   2  13        5.50       15.71     23.71 o 
  -8   3  13        6.41       15.18     26.59 o 
  -7   3  13       85.84       51.32     21.57 o 
  -6   3  13       43.99       36.44     17.77 o 
  -5   3  13      764.19      784.89     41.75 o 
  -4   3  13       22.18       48.84      9.40 o 
  -3   3  13      122.86      101.46     14.24 o 
  -2   3  13       59.49       52.39     12.56 o 
  -1   3  13      820.54      851.82     37.18 o 
   0   3  13     1485.27     1570.23     46.23 o 
   1   3  13       80.88       97.00     10.91 o 
   2   3  13     2602.44     2458.47    122.41 o 
   3   3  13      145.98      104.84     21.00 o 
   4   3  13       28.48       12.96     15.58 o 
   5   3  13        5.57       34.93     15.01 o 
   6   3  13      127.71       87.36     19.14 o 
  -8   4  13        5.49        8.83     10.70 o 
  -7   4  13       69.02       44.16     15.48 o 
  -6   4  13       29.97       29.90     14.73 o 
  -5   4  13        1.12       32.66     12.88 o 
  -4   4  13      144.67       83.32     14.59 o 
  -3   4  13      960.53     1011.05     39.33 o 
  -2   4  13       26.75       50.66     13.91 o 
  -1   4  13      791.21      824.73     34.72 o 
   0   4  13        7.17       26.20     16.27 o 
   1   4  13       72.14       68.80     14.65 o 
   2   4  13       31.17       46.12     13.23 o 
   3   4  13     1178.13     1295.44     77.55 o 
   4   4  13      185.23      180.67     26.99 o 
   5   4  13       84.08       67.39     20.29 o 
   6   4  13        1.72       26.69     18.76 o 
  -7   5  13       32.66       12.44     19.55 o 
  -6   5  13      198.45      153.76     20.31 o 
  -5   5  13     1082.10     1147.52     64.57 o 
  -4   5  13       11.45       11.39     17.22 o 
  -3   5  13       69.07       56.51     11.46 o 
  -2   5  13       28.96       36.64     10.86 o 
  -1   5  13      679.92      704.85     33.84 o 
   0   5  13       22.40       31.78     14.06 o 
   1   5  13      242.92      328.15     28.70 o 
   2   5  13        6.03       46.15     34.30 o 
   3   5  13       86.14      101.58     24.36 o 
   4   5  13        1.77      -17.65     28.93 o 
   5   5  13      177.90      149.82     33.83 o 
   6   5  13       16.44       50.37     23.57 o 
  -7   6  13       56.65       67.12     23.58 o 
  -6   6  13       41.83       65.06     16.35 o 
  -5   6  13       10.77       40.68     13.11 o 
  -4   6  13      258.43      245.23     34.54 o 
  -3   6  13      599.71      646.72     43.34 o 
  -2   6  13     1281.17     1326.09     54.86 o 
  -1   6  13       67.39       63.60     11.71 o 
   0   6  13       42.36       51.57     12.07 o 
   1   6  13      240.91      184.77     25.21 o 
   2   6  13      409.26      384.22     39.09 o 
   3   6  13      254.85      259.50     42.07 o 
   4   6  13       18.74       -5.98     29.12 o 
   5   6  13       30.76       57.72     16.01 o 
  -7   7  13       15.12       47.15     38.16 o 
  -6   7  13      117.11       82.67     21.63 o 
  -5   7  13       72.88       57.40     14.43 o 
  -4   7  13        4.08       23.11     13.01 o 
  -3   7  13       65.92       86.67     18.07 o 
  -2   7  13      164.60      142.15     26.14 o 
  -1   7  13        2.68       36.37     19.14 o 
   0   7  13      492.44      476.42     34.54 o 
   1   7  13        0.31       22.59     26.47 o 
   2   7  13     1137.52     1113.94     64.40 o 
   3   7  13       31.11        7.79     18.25 o 
   4   7  13        9.31       27.79     24.15 o 
   5   7  13        0.40       10.47     16.57 o 
  -7   8  13        3.20       33.05     20.42 o 
  -6   8  13        9.87       35.90     29.07 o 
  -5   8  13       37.18       37.76     19.93 o 
  -4   8  13      574.53      521.23     62.98 o 
  -3   8  13        7.09       16.40     16.13 o 
  -2   8  13      393.73      476.59     39.26 o 
  -1   8  13      199.42      202.01     31.55 o 
   0   8  13        0.89       27.14     17.97 o 
   1   8  13       43.14       38.90     16.32 o 
   2   8  13       38.80       72.89     20.82 o 
   3   8  13      250.68      199.76     26.18 o 
   4   8  13      193.90      177.09     30.76 o 
   5   8  13       27.92       23.28     19.42 o 
  -6   9  13        1.03       20.33     21.72 o 
  -5   9  13      668.85      719.65     79.19 o 
  -4   9  13      252.24      232.81     33.14 o 
  -3   9  13        9.95       30.37     23.19 o 
  -2   9  13       19.14       28.25     20.03 o 
  -1   9  13     1070.95     1185.88     84.22 o 
   0   9  13       18.93       48.13     20.29 o 
   1   9  13       71.84       85.35     23.76 o 
   2   9  13       51.94       79.29     27.11 o 
   3   9  13       43.60       63.65     37.40 o 
   4   9  13        4.23       19.74     21.18 o 
   5   9  13       36.75       29.43     14.58 o 
  -6  10  13        8.08       69.84     24.66 o 
  -5  10  13       96.94      107.08     27.12 o 
  -4  10  13      122.63       86.58     31.12 o 
  -3  10  13       94.04      133.07     21.74 o 
  -2  10  13       68.15       59.63     14.76 o 
  -1  10  13      127.12       83.18     25.33 o 
   0  10  13      236.66      281.80     63.22 o 
   1  10  13      173.50      109.43     36.55 o 
   2  10  13      101.40       93.21     23.83 o 
   3  10  13      432.22      514.61     53.66 o 
   4  10  13        4.07       44.84     17.58 o 
  -5  11  13      143.13      135.04     38.44 o 
  -4  11  13       14.35       23.26     29.80 o 
  -3  11  13       44.26       78.94     30.76 o 
  -2  11  13       53.90       47.81     38.11 o 
  -1  11  13        0.43      -12.94     29.41 o 
   0  11  13      885.68      935.32     76.44 o 
   1  11  13       54.81       46.00     18.92 o 
   2  11  13      179.67      155.62     34.96 o 
   3  11  13        0.93       41.28     20.10 o 
   4  11  13       61.48       43.46     14.20 o 
  -5  12  13       30.09       22.17     25.52 o 
  -4  12  13      261.31      136.93     38.68 o 
  -3  12  13        2.81       87.06     30.07 o 
  -2  12  13      318.48      365.73     44.13 o 
  -1  12  13       27.09       37.42     42.66 o 
   0  12  13      102.88      122.46     28.40 o 
   1  12  13        8.90       53.87     25.30 o 
   2  12  13      235.21      284.12     55.57 o 
   3  12  13       26.43       18.90     17.08 o 
  -4  13  13       36.53       28.42     26.30 o 
  -3  13  13       14.71        8.88     36.57 o 
  -2  13  13      103.14       92.65     29.58 o 
  -1  13  13      109.70      153.65     30.78 o 
   0  13  13      259.25      263.41     40.10 o 
   1  13  13       32.53       53.38     36.12 o 
   2  13  13      116.37       98.17     34.00 o 
  -3  14  13       42.02       67.71     23.66 o 
  -2  14  13       17.62        7.80     46.33 o 
  -1  14  13       66.67       36.54     18.22 o 
   0  14  13       23.30       41.08     17.81 o 
   1  14  13        6.41       -3.34     38.00 o 
  -8   0  14       18.21       -1.20     30.10 o 
  -6   0  14      295.29      304.34     58.41 o 
  -4   0  14      410.24      473.18     53.72 o 
  -2   0  14       59.06       84.15     19.61 o 
   0   0  14      225.95      201.22     30.75 o 
   2   0  14       43.56       61.81     27.26 o 
   4   0  14      438.35      495.64     68.02 o 
   6   0  14       99.44       65.82     36.25 o 
  -8   1  14        6.08       36.63     12.13 o 
  -7   1  14        8.14        4.53     11.66 o 
  -6   1  14       65.64       26.26     18.55 o 
  -5   1  14      493.65      578.73     40.90 o 
  -4   1  14      239.48      170.88     20.69 o 
  -3   1  14      629.40      640.23     32.49 o 
  -2   1  14       49.89       37.14     12.27 o 
  -1   1  14       89.68       74.39     12.98 o 
   0   1  14      121.33      112.57     14.58 o 
   1   1  14       59.01       63.31     11.78 o 
   2   1  14     1841.48     1732.03     98.28 o 
   3   1  14       25.94       38.65     14.38 o 
   4   1  14       28.74       33.03     17.30 o 
   5   1  14        0.11        0.45      9.94 o 
   6   1  14       31.78       32.15     22.44 o 
  -8   2  14        4.97       24.42     11.13 o 
  -7   2  14      105.53       68.72     21.43 o 
  -6   2  14       63.12       39.47     15.13 o 
  -5   2  14        9.77       53.64     19.41 o 
  -4   2  14      436.51      448.07     28.91 o 
  -3   2  14       23.39       20.36     13.26 o 
  -2   2  14      375.54      360.94     24.34 o 
  -1   2  14      718.88      577.85     38.14 o 
   0   2  14      167.85      155.89     21.11 o 
   1   2  14     1107.50     1071.06     45.72 o 
   2   2  14        6.17       27.26     14.91 o 
   3   2  14      249.62      298.84     34.75 o 
   4   2  14       79.11       93.79     20.99 o 
   5   2  14      232.68      262.69     71.63 o 
   6   2  14        7.05       20.57     15.22 o 
  -7   3  14       26.63       27.05     12.72 o 
  -6   3  14        6.84       24.69     32.01 o 
  -5   3  14     2305.35     2659.53    165.68 o 
  -4   3  14      187.94      145.16     22.29 o 
  -3   3  14      709.18      679.52     39.41 o 
  -2   3  14      126.23      104.69     14.57 o 
  -1   3  14      412.39      414.33     26.39 o 
   0   3  14       44.32       48.46     14.85 o 
   1   3  14      542.08      629.57     40.30 o 
   2   3  14     1173.50     1228.69     58.75 o 
   3   3  14        1.03       26.08     29.21 o 
   4   3  14       60.26       56.57     22.35 o 
   5   3  14       25.28       59.43     15.36 o 
   6   3  14       48.17       38.18     22.17 o 
  -7   4  14       25.05       10.36     15.11 o 
  -6   4  14      279.21      189.25     38.92 o 
  -5   4  14      103.74      110.16     30.02 o 
  -4   4  14      345.06      317.06     41.93 o 
  -3   4  14      281.05      269.07     27.10 o 
  -2   4  14     1684.65     1790.04     70.84 o 
  -1   4  14      342.25      285.38     25.28 o 
   0   4  14      279.62      271.81     27.18 o 
   1   4  14        5.64        2.65     20.93 o 
   2   4  14      202.46      191.63     30.66 o 
   3   4  14        5.95       27.47     18.79 o 
   4   4  14      105.83       27.55     35.95 o 
   5   4  14       44.79       81.62     19.29 o 
  -7   5  14       73.72       17.86     20.88 o 
  -6   5  14       97.63       90.37     23.17 o 
  -5   5  14        3.31       34.11     28.68 o 
  -4   5  14       45.78       28.88     15.35 o 
  -3   5  14      215.28      162.34     25.21 o 
  -2   5  14      102.67       92.62     19.58 o 
  -1   5  14        1.24       19.65     13.80 o 
   0   5  14      145.26      156.40     23.32 o 
   1   5  14        0.13       49.55     20.87 o 
   2   5  14     2252.61     2543.30    128.32 o 
   3   5  14       43.22       26.25     14.93 o 
   4   5  14       80.66       66.96     20.33 o 
   5   5  14        1.33       35.60     15.82 o 
  -7   6  14       27.81       68.73     32.38 o 
  -6   6  14      131.39      116.44     28.32 o 
  -5   6  14       61.21       72.16     27.10 o 
  -4   6  14        3.52       21.56      9.98 o 
  -3   6  14       71.69      100.71     23.28 o 
  -2   6  14      215.85      275.22     33.41 o 
  -1   6  14      339.73      358.40     52.08 o 
   0   6  14       97.06       90.52     18.90 o 
   1   6  14      270.02      227.39     44.62 o 
   2   6  14        0.19       64.64     21.26 o 
   3   6  14      134.62      134.37     27.62 o 
   4   6  14      239.06      270.59     48.80 o 
   5   6  14       99.59       97.99     25.51 o 
  -7   7  14       16.98        5.13     34.14 o 
  -6   7  14        0.01       33.21     20.16 o 
  -5   7  14      590.47      641.80     62.43 o 
  -4   7  14        0.95       58.00     19.60 o 
  -3   7  14      388.04      451.93     38.39 o 
  -2   7  14        6.27      -12.77     25.64 o 
  -1   7  14       95.25      114.23     23.97 o 
   0   7  14       43.85       43.16     20.45 o 
   1   7  14      136.54      118.78     24.74 o 
   2   7  14      178.76      136.50     27.62 o 
   3   7  14       62.69       82.26     27.60 o 
   4   7  14        2.60       -0.45     16.24 o 
   5   7  14        5.58       30.47     13.61 o 
  -6   8  14      173.39      118.23     31.42 o 
  -5   8  14       44.04       49.73     24.11 o 
  -4   8  14        5.53        7.68     26.33 o 
  -3   8  14      185.51      180.80     31.54 o 
  -2   8  14      163.98      109.53     21.55 o 
  -1   8  14      278.13      343.67     51.01 o 
   0   8  14       46.29       95.58     28.94 o 
   1   8  14       51.36       33.61     12.70 o 
   2   8  14       99.79       99.49     53.83 o 
   3   8  14      115.82       62.20     34.39 o 
   4   8  14       28.93       28.16     17.70 o 
  -6   9  14       30.44       29.49     21.25 o 
  -5   9  14        4.95       47.08     20.00 o 
  -4   9  14        4.43       48.22     21.90 o 
  -3   9  14        2.16       24.18     21.88 o 
  -2   9  14       17.09       52.30     23.43 o 
  -1   9  14      113.30       88.37     32.53 o 
   0   9  14      153.86      148.39     33.32 o 
   1   9  14      180.56      169.97     37.44 o 
   2   9  14     1129.75     1366.81    106.10 o 
   3   9  14       21.54       44.99     14.76 o 
   4   9  14       68.83       58.46     21.13 o 
  -6  10  14       81.98       48.99     23.92 o 
  -5  10  14       54.04       47.92     22.19 o 
  -4  10  14       50.49       21.63     27.80 o 
  -3  10  14      188.03      182.28     27.33 o 
  -2  10  14      346.59      431.37     41.27 o 
  -1  10  14       14.18       11.51     20.93 o 
   0  10  14      101.31      123.71     22.72 o 
   1  10  14      504.76      597.13     51.04 o 
   2  10  14        0.89       24.90     25.25 o 
   3  10  14       56.70       53.97     19.48 o 
   4  10  14      127.47       82.70     20.59 o 
  -5  11  14      204.84      177.26     51.15 o 
  -4  11  14      277.21      218.62     99.63 o 
  -3  11  14      400.38      399.92     58.35 o 
  -2  11  14       21.43       38.82     22.80 o 
  -1  11  14      173.09      125.33     28.07 o 
   0  11  14      449.13      537.95     56.77 o 
   1  11  14       95.70      124.12     27.97 o 
   2  11  14      150.75       98.06     28.88 o 
   3  11  14       14.82       56.45     21.54 o 
  -4  12  14        1.12        8.99     25.01 o 
  -3  12  14      200.76      151.22     31.81 o 
  -2  12  14      120.99      133.47     37.57 o 
  -1  12  14      519.46      562.36     54.86 o 
   0  12  14       47.84       67.73     22.46 o 
   1  12  14       27.36       68.19     23.13 o 
   2  12  14       27.95       44.18     31.14 o 
  -3  13  14       61.02       83.96     22.03 o 
  -2  13  14        0.30       13.77     35.29 o 
  -1  13  14        6.23       29.24     25.31 o 
   0  13  14      153.09       30.71     59.65 o 
   1  13  14       13.44       35.80     24.41 o 
  -2  14  14      190.13       88.14     58.19 o 
  -1  14  14        1.60       44.17     27.60 o 
   0  14  14       78.41       67.44     17.93 o 
  -7   0  15       75.28       43.92     25.74 o 
  -5   0  15        9.03       63.34     26.34 o 
  -3   0  15       16.12        7.32     23.46 o 
  -1   0  15      341.49      356.93     56.88 o 
   1   0  15     1469.33     1600.72    129.79 o 
   3   0  15        1.57       36.10     30.17 o 
   5   0  15       84.97       31.46     25.22 o 
  -7   1  15        3.45       23.90     13.36 o 
  -6   1  15        1.76       -0.61     21.70 o 
  -5   1  15      379.18      382.33     41.57 o 
  -4   1  15       40.17       41.53     14.44 o 
  -3   1  15      153.81      193.32     31.08 o 
  -2   1  15      219.95      178.11     21.77 o 
  -1   1  15       81.84       70.52     14.00 o 
   0   1  15      210.56      207.43     28.91 o 
   1   1  15        9.37       23.28     20.65 o 
   2   1  15      641.59      709.29     58.10 o 
   3   1  15      167.17      116.07     32.48 o 
   4   1  15       53.68       13.50     28.25 o 
   5   1  15        2.56       31.81     20.47 o 
  -7   2  15       16.67       -4.11     13.32 o 
  -6   2  15      155.89      101.40     25.18 o 
  -5   2  15      114.49      121.03     26.64 o 
  -4   2  15      175.72      127.87     25.92 o 
  -3   2  15       89.48       86.60     23.42 o 
  -2   2  15      477.31      534.53     46.26 o 
  -1   2  15       36.91       35.28     13.68 o 
   0   2  15      143.67      122.82     28.20 o 
   1   2  15       22.34      -16.45     21.14 o 
   2   2  15       36.19       41.55     29.50 o 
   3   2  15        1.19       30.33     20.10 o 
   4   2  15       52.59       68.98     26.50 o 
   5   2  15       31.23       52.97     27.02 o 
  -7   3  15        8.19       22.27     13.76 o 
  -6   3  15      158.88      140.48     49.90 o 
  -5   3  15       78.77       59.97     21.13 o 
  -4   3  15      254.56      303.90     33.74 o 
  -3   3  15      321.24      363.28     37.26 o 
  -2   3  15      308.08      313.71     35.77 o 
  -1   3  15        1.39       38.33     15.54 o 
   0   3  15       81.37       87.73     35.10 o 
   1   3  15      248.96      244.62     51.75 o 
   2   3  15      188.05      167.08     24.72 o 
   3   3  15       62.24       43.13     33.03 o 
   4   3  15      102.93      106.59     25.78 o 
   5   3  15        2.82       36.95     23.39 o 
  -7   4  15       36.39       41.55     16.68 o 
  -6   4  15      275.60      359.63     51.91 o 
  -5   4  15       93.95       40.27     48.16 o 
  -4   4  15      149.49      107.18     20.61 o 
  -3   4  15       45.67       47.15     20.56 o 
  -2   4  15        6.78       19.62     29.70 o 
  -1   4  15      223.49      293.06     43.45 o 
   0   4  15      566.53      598.78     54.46 o 
   1   4  15      610.65      731.41     74.90 o 
   2   4  15      242.49      219.40     36.35 o 
   3   4  15       29.79       64.71     21.48 o 
   4   4  15        8.73       13.52     32.31 o 
   5   4  15       74.83       68.50     17.62 o 
  -7   5  15        3.65       40.89     15.86 o 
  -6   5  15      109.70      109.28     39.69 o 
  -5   5  15      680.82      609.87     54.24 o 
  -4   5  15       26.61       27.08     23.39 o 
  -3   5  15      625.59      742.03     45.34 o 
  -2   5  15       38.85       32.44     14.19 o 
  -1   5  15      321.57      340.51     50.90 o 
   0   5  15       69.62       32.17     23.53 o 
   1   5  15       18.33       36.95     16.19 o 
   2   5  15      414.68      355.08     61.13 o 
   3   5  15      500.47      606.97     51.27 o 
   4   5  15        0.66        7.50     25.59 o 
   5   5  15        0.78       11.29     12.62 o 
  -7   6  15      123.08       97.97     30.72 o 
  -6   6  15      214.90      133.36     36.32 o 
  -5   6  15       85.22      111.27     30.84 o 
  -4   6  15       33.39       -6.69     22.23 o 
  -3   6  15       25.93       -3.71     27.80 o 
  -2   6  15       95.09       65.53     26.05 o 
  -1   6  15      385.12      412.54     51.42 o 
   0   6  15        4.59       77.61     25.67 o 
   1   6  15      446.83      419.09     46.50 o 
   2   6  15        3.59       34.69     16.57 o 
   3   6  15        2.06       35.35     18.91 o 
   4   6  15        1.99       51.77     18.18 o 
   5   6  15       28.52       34.01     24.02 o 
  -6   7  15        0.96       48.62     16.51 o 
  -5   7  15       67.34       32.91     75.77 o 
  -4   7  15       14.38      109.35     29.67 o 
  -3   7  15        1.45       36.41     14.95 o 
  -2   7  15       73.63      122.77     25.31 o 
  -1   7  15        0.48        6.50     22.05 o 
   0   7  15      118.12       93.80     21.66 o 
   1   7  15        1.80      -26.35     24.25 o 
   2   7  15      516.13      638.34     55.12 o 
   3   7  15       24.16       45.83     23.61 o 
   4   7  15      157.42      102.31     25.35 o 
  -6   8  15       91.67       88.29     19.79 o 
  -5   8  15        0.53       28.42     27.85 o 
  -4   8  15        2.72       37.17     26.21 o 
  -3   8  15        8.41       56.81     21.61 o 
  -2   8  15       70.49       71.78     14.93 o 
  -1   8  15      131.13      104.31     33.10 o 
   0   8  15      126.12      143.94     28.55 o 
   1   8  15      253.03      252.06     32.46 o 
   2   8  15        1.76       22.88     20.09 o 
   3   8  15        0.07        5.26     21.71 o 
   4   8  15       68.61       71.54     23.06 o 
  -6   9  15       17.87       45.41     15.57 o 
  -5   9  15       26.45       62.75     37.85 o 
  -4   9  15      111.29       86.89     31.03 o 
  -3   9  15      622.49      629.00     58.77 o 
  -2   9  15      324.43      386.51     63.24 o 
  -1   9  15       23.62       34.44     16.78 o 
   0   9  15       56.82       43.18     19.85 o 
   1   9  15      227.26      234.40     42.11 o 
   2   9  15      219.34      198.10     33.03 o 
   3   9  15      154.63      163.55     36.26 o 
   4   9  15        7.42       28.62     33.40 o 
  -5  10  15       36.11       24.82     47.27 o 
  -4  10  15       84.51       48.31     25.41 o 
  -3  10  15       41.22       43.34     24.81 o 
  -2  10  15      131.77       95.73     23.61 o 
  -1  10  15      369.46      399.53     39.05 o 
   0  10  15       62.51       38.10     16.37 o 
   1  10  15      762.05      839.21     78.27 o 
   2  10  15        5.79       24.84     20.37 o 
   3  10  15       20.72       45.68     20.22 o 
  -5  11  15      183.50      126.66     28.60 o 
  -4  11  15      203.84      186.77     45.63 o 
  -3  11  15        0.73       -1.59     42.23 o 
  -2  11  15      145.52      156.52     46.52 o 
  -1  11  15       14.49       10.96     20.88 o 
   0  11  15        1.79       23.21     19.58 o 
   1  11  15       43.68       48.61     36.18 o 
   2  11  15      180.42      137.81     40.30 o 
  -4  12  15        5.89       -4.45     34.44 o 
  -3  12  15       13.72       28.20     38.54 o 
  -2  12  15       24.70       -1.15     30.70 o 
  -1  12  15        5.30       11.96     46.11 o 
   0  12  15      164.91      128.21     39.80 o 
   1  12  15        0.27       76.60     80.50 o 
   2  12  15       67.55       87.75     28.33 o 
  -2  13  15       99.26       64.46     25.88 o 
  -1  13  15        4.55       68.14     58.62 o 
   0  13  15       35.84       41.90     21.76 o 
  -6   0  16      312.29      363.89     60.13 o 
  -4   0  16       46.44       31.26     37.64 o 
  -2   0  16      608.93      752.98     69.94 o 
   0   0  16     1409.25     1541.55    109.15 o 
   2   0  16       85.14       93.98     44.48 o 
   4   0  16        2.46       19.36     29.71 o 
  -7   1  16        9.20        9.28     19.32 o 
  -6   1  16        0.54       12.60     22.81 o 
  -5   1  16       79.52       79.36     22.74 o 
  -4   1  16      233.14      290.75     37.00 o 
  -3   1  16       12.75       26.80     20.90 o 
  -2   1  16      259.96      210.31     42.74 o 
  -1   1  16       27.17       45.97     20.62 o 
   0   1  16        8.65       62.19     19.55 o 
   1   1  16        0.52       42.16     37.18 o 
   2   1  16      392.00      389.21     44.77 o 
   3   1  16       94.64       95.42     34.71 o 
   4   1  16       22.13       32.77     26.32 o 
   5   1  16       51.36       61.44     15.70 o 
  -7   2  16       39.67       24.52     14.29 o 
  -6   2  16       19.23       43.82     20.83 o 
  -5   2  16       36.25        8.72     24.26 o 
  -4   2  16      161.40      123.40     28.06 o 
  -3   2  16       22.54       -3.90     20.11 o 
  -2   2  16      281.60      180.84     61.58 o 
  -1   2  16      239.89      242.67     43.66 o 
   0   2  16      314.47      318.85     52.14 o 
   1   2  16      735.78      774.05     64.43 o 
   2   2  16      168.90      134.17     26.78 o 
   3   2  16       36.02       82.77     25.19 o 
   4   2  16       70.81       52.02     17.57 o 
   5   2  16        1.77       35.21     16.26 o 
  -7   3  16       59.16       45.35     17.97 o 
  -6   3  16       14.50       45.66     18.09 o 
  -5   3  16      373.07      386.66     47.71 o 
  -4   3  16      119.57      122.33     30.38 o 
  -3   3  16      106.22       96.89     28.91 o 
  -2   3  16      121.27       86.58     24.37 o 
  -1   3  16      513.96      542.30     50.92 o 
   0   3  16       55.88       77.92     21.14 o 
   1   3  16      564.85      624.74     72.85 o 
   2   3  16      207.42      213.88     38.73 o 
   3   3  16      418.75      495.13     49.24 o 
   4   3  16        1.45       29.39     27.33 o 
   5   3  16       62.27       56.78     27.32 o 
  -7   4  16       27.69       53.02     15.58 o 
  -6   4  16      490.35      566.81     63.81 o 
  -5   4  16       42.97       66.14     20.94 o 
  -4   4  16      180.19      152.71     31.59 o 
  -3   4  16      128.79      105.46     17.45 o 
  -2   4  16       81.78       44.78     23.51 o 
  -1   4  16      281.08      206.44     44.42 o 
   0   4  16        3.10       17.03     25.90 o 
   1   4  16      594.79      675.86     60.43 o 
   2   4  16       23.39       65.80     22.08 o 
   3   4  16       63.76       97.09     25.09 o 
   4   4  16      161.57      163.81     39.31 o 
  -7   5  16       12.25       36.00     17.37 o 
  -6   5  16       50.76       21.50     23.04 o 
  -5   5  16       72.88       66.21     26.96 o 
  -4   5  16      103.66       97.17     26.36 o 
  -3   5  16      113.70      106.30     25.99 o 
  -2   5  16     1033.01     1188.96     67.14 o 
  -1   5  16        1.03       61.09     26.22 o 
   0   5  16        7.94       10.90     21.14 o 
   1   5  16        0.27       24.12     17.06 o 
   2   5  16      250.66      200.67     33.50 o 
   3   5  16        7.24       39.62     24.84 o 
   4   5  16        6.71        2.64     20.93 o 
  -6   6  16       90.47       47.58     36.20 o 
  -5   6  16        2.69       27.41     23.48 o 
  -4   6  16      120.45      106.32     26.38 o 
  -3   6  16        0.14      -10.95     19.78 o 
  -2   6  16        0.43       27.00     18.43 o 
  -1   6  16      114.96      139.58     35.01 o 
   0   6  16      288.10      264.25     40.46 o 
   1   6  16      235.37      159.64     32.30 o 
   2   6  16      192.00      267.08     50.01 o 
   3   6  16        5.87       34.58     33.81 o 
   4   6  16       55.56       85.42     15.07 o 
  -6   7  16       36.97       16.79     18.96 o 
  -5   7  16       22.53       13.45     45.27 o 
  -4   7  16        0.29        4.57     18.22 o 
  -3   7  16      117.70      170.00     28.83 o 
  -2   7  16        1.10        6.06     31.52 o 
  -1   7  16      131.33      167.18     33.97 o 
   0   7  16       55.77       26.62     28.37 o 
   1   7  16       12.20       28.37     21.91 o 
   2   7  16        6.85       51.96     21.50 o 
   3   7  16      182.22      296.58     48.42 o 
   4   7  16       48.60       35.58     22.87 o 
  -6   8  16      112.85      101.01     53.52 o 
  -5   8  16        4.36       41.60     20.03 o 
  -4   8  16        0.44       54.43     20.74 o 
  -3   8  16        8.82      -23.52     20.73 o 
  -2   8  16       93.25       65.96     22.45 o 
  -1   8  16       10.84       26.29     19.76 o 
   0   8  16       72.15       43.79     24.85 o 
   1   8  16      481.26      394.24     44.39 o 
   2   8  16      131.95      127.04     25.75 o 
   3   8  16       31.07       59.28     24.00 o 
  -5   9  16       24.66       36.30     24.71 o 
  -4   9  16      135.30      110.59     26.94 o 
  -3   9  16      135.34       72.72     28.39 o 
  -2   9  16      377.73      423.23     50.27 o 
  -1   9  16      142.38      123.72     25.55 o 
   0   9  16        3.95       41.83     29.51 o 
   1   9  16        0.16       -9.89     25.44 o 
   2   9  16       82.93       70.76     17.23 o 
   3   9  16       20.54       77.89     26.62 o 
  -5  10  16       72.09       41.66     30.58 o 
  -4  10  16      129.14       77.58     19.58 o 
  -3  10  16        1.67        6.47     25.29 o 
  -2  10  16       22.13       47.29     21.39 o 
  -1  10  16      105.38       62.45     23.06 o 
   0  10  16       40.66       95.91     25.90 o 
   1  10  16       59.02       51.71     22.96 o 
   2  10  16       44.65       27.35     37.82 o 
  -4  11  16       51.90       92.83     26.55 o 
  -3  11  16       90.74       68.32     25.07 o 
  -2  11  16       57.68       50.41     17.67 o 
  -1  11  16      179.78      141.09     41.44 o 
   0  11  16       40.11       51.50     28.04 o 
   1  11  16        2.54      -11.92     46.72 o 
   2  11  16        8.40       51.46     23.66 o 
  -3  12  16      147.63      122.21     22.75 o 
  -2  12  16       16.20       19.95     38.96 o 
  -1  12  16      137.39       70.31     21.55 o 
   0  12  16        0.30       20.59     21.00 o 
   1  12  16      430.29      427.35     72.82 o 
  -7   0  17        2.93       42.31     44.38 o 
  -5   0  17      177.13      177.77     60.37 o 
  -3   0  17       37.76       -0.40     54.23 o 
  -1   0  17     1137.61     1183.48     97.36 o 
   1   0  17      826.82     1066.49    130.63 o 
   3   0  17       20.88      -38.46     47.55 o 
  -7   1  17       67.75       52.44     13.89 o 
  -6   1  17       64.91       16.94     27.38 o 
  -5   1  17       20.46       21.56     24.43 o 
  -4   1  17       37.26       63.18     17.84 o 
  -3   1  17       55.31       32.53     18.87 o 
  -2   1  17      552.67      593.04     45.50 o 
  -1   1  17      261.47      300.39     37.66 o 
   0   1  17      437.24      404.22     48.00 o 
   1   1  17       14.13       35.77     17.98 o 
   2   1  17       23.39       37.08     23.97 o 
   3   1  17      109.69      107.68     23.82 o 
   4   1  17        6.99       24.40     23.40 o 
  -7   2  17        5.90       39.17     14.75 o 
  -6   2  17      250.10      279.36     50.90 o 
  -5   2  17        0.80       33.74     29.75 o 
  -4   2  17      424.38      583.30     46.93 o 
  -3   2  17      137.27      128.93     30.22 o 
  -2   2  17      362.23      354.36     41.95 o 
  -1   2  17      117.02       73.08     38.26 o 
   0   2  17      237.57      324.11     36.08 o 
   1   2  17       44.23       39.49     19.89 o 
   2   2  17      587.91      705.03     56.64 o 
   3   2  17       20.06       46.92     34.95 o 
   4   2  17       21.89       17.11     21.81 o 
  -6   3  17       72.15       27.90     20.77 o 
  -5   3  17       16.68       39.82     33.69 o 
  -4   3  17       32.72       17.39     20.35 o 
  -3   3  17       89.77       86.99     19.37 o 
  -2   3  17      525.40      598.63     50.50 o 
  -1   3  17      210.74      243.85     34.08 o 
   0   3  17      434.79      475.64     56.91 o 
   1   3  17       15.82        5.17     25.87 o 
   2   3  17      196.44      147.00     36.11 o 
   3   3  17        2.40       31.17     25.12 o 
   4   3  17      229.94      110.67     27.32 o 
  -6   4  17        3.38      -12.96     26.60 o 
  -5   4  17       57.35       78.49     22.26 o 
  -4   4  17       34.69       25.81     14.44 o 
  -3   4  17      601.71      655.39     50.54 o 
  -2   4  17       22.36       22.23     16.95 o 
  -1   4  17       36.93       52.63     23.30 o 
   0   4  17        2.66       26.73     27.72 o 
   1   4  17      353.22      324.57     48.43 o 
   2   4  17       17.78       22.08     32.85 o 
   3   4  17        1.52       14.36     20.01 o 
   4   4  17       29.87       41.86     27.13 o 
  -6   5  17       18.25       16.06     26.95 o 
  -5   5  17       14.80       26.58     13.30 o 
  -4   5  17       20.53       90.23     27.06 o 
  -3   5  17       44.47       39.15     25.21 o 
  -2   5  17      148.54      118.29     42.80 o 
  -1   5  17      148.06      145.76     28.60 o 
   0   5  17       52.29       16.94     41.86 o 
   1   5  17      100.68      124.48     29.30 o 
   2   5  17      210.52      206.17     35.60 o 
   3   5  17       26.45       32.16     28.77 o 
   4   5  17       82.45       68.11     29.40 o 
  -6   6  17       61.02       87.08     24.31 o 
  -5   6  17        4.43       14.69     20.83 o 
  -4   6  17       54.81       56.27     19.59 o 
  -3   6  17       38.18       34.31     16.61 o 
  -2   6  17       47.05       46.26     27.63 o 
  -1   6  17        3.26       34.06     25.73 o 
   0   6  17        0.64       48.49     37.85 o 
   1   6  17      363.91      401.33     55.61 o 
   2   6  17      239.57      253.30     46.88 o 
   3   6  17      151.65      126.54     29.72 o 
  -6   7  17       36.74       53.69     20.36 o 
  -5   7  17        1.57       17.99     51.11 o 
  -4   7  17       20.56       25.03     30.40 o 
  -3   7  17        9.38       31.57     21.24 o 
  -2   7  17      589.67      717.85     65.32 o 
  -1   7  17        9.93       31.64     16.05 o 
   0   7  17      297.18      297.23     41.36 o 
   1   7  17       26.11       55.91     17.57 o 
   2   7  17        1.46       60.05     22.75 o 
   3   7  17        0.58       33.00     18.76 o 
  -5   8  17       72.05       53.12     23.66 o 
  -4   8  17      108.19       89.92     35.97 o 
  -3   8  17       49.23       68.12     17.50 o 
  -2   8  17      297.20      292.48     47.81 o 
  -1   8  17      186.30      128.42     33.08 o 
   0   8  17        0.27        4.52     35.32 o 
   1   8  17      112.92       69.48     23.00 o 
   2   8  17       79.26       32.10     26.29 o 
   3   8  17        6.82       41.91     22.51 o 
  -5   9  17       20.00       85.34     40.84 o 
  -4   9  17        7.71       44.66     24.24 o 
  -3   9  17       39.67       29.37     31.43 o 
  -2   9  17       10.73       83.51     23.35 o 
  -1   9  17      211.29      148.73     40.27 o 
   0   9  17       15.42      -15.34     40.72 o 
   1   9  17        1.51       51.88     20.85 o 
   2   9  17       10.16       37.76     21.25 o 
  -4  10  17       35.45       44.18     21.80 o 
  -3  10  17       48.73        8.43     27.50 o 
  -2  10  17        0.82       21.76     27.19 o 
  -1  10  17        2.14       34.66     26.10 o 
   0  10  17       57.03       63.10     31.35 o 
   1  10  17      139.31      113.58     34.90 o 
  -3  11  17        5.28       30.90     28.34 o 
  -2  11  17      122.41       84.08     41.25 o 
  -1  11  17       66.41       40.68     37.72 o 
   0  11  17      158.00      138.18     45.62 o 
   1  11  17      102.64       60.01     18.84 o 
  -6   0  18       33.50       60.46     32.27 o 
  -4   0  18       31.21       66.49     31.78 o 
  -2   0  18      886.22      690.78     94.44 o 
   0   0  18      106.70      163.06     41.98 o 
   2   0  18      255.71      410.51     71.95 o 
   4   0  18       30.49       86.84     59.75 o 
  -6   1  18      106.06       86.88     25.98 o 
  -5   1  18       29.51       49.12     27.48 o 
  -4   1  18       16.82       57.52     21.43 o 
  -3   1  18      188.12      154.12     27.68 o 
  -2   1  18      261.55      267.03     35.32 o 
  -1   1  18      212.36      297.50     40.98 o 
   0   1  18      240.16      144.11     32.99 o 
   1   1  18      568.07      645.71     62.42 o 
   2   1  18       19.69       26.51     21.28 o 
   3   1  18        2.88       33.20     26.09 o 
   4   1  18        7.00       23.87     13.98 o 
  -6   2  18        5.78       26.16     16.01 o 
  -5   2  18       79.36      102.35     81.99 o 
  -4   2  18      118.38      104.47     25.70 o 
  -3   2  18      420.31      426.41     47.07 o 
  -2   2  18       26.37       35.80     15.08 o 
  -1   2  18        5.80       21.48     21.51 o 
   0   2  18        6.82       75.00     35.92 o 
   1   2  18      157.87      166.84     28.10 o 
   2   2  18       43.86       60.09     19.18 o 
   3   2  18      141.56      102.52     19.18 o 
   4   2  18       40.08        9.73     22.15 o 
  -6   3  18       62.00        8.91     12.39 o 
  -5   3  18      179.86      196.09     42.12 o 
  -4   3  18        0.12       38.85     20.51 o 
  -3   3  18       35.98       29.02     27.28 o 
  -2   3  18      134.97      107.11     28.78 o 
  -1   3  18      330.65      352.11     38.54 o 
   0   3  18       61.78       63.65     19.91 o 
   1   3  18      241.93      212.34     46.13 o 
   2   3  18      138.39      103.07     30.24 o 
   3   3  18      128.87      119.23     30.01 o 
  -6   4  18        8.26       24.33     33.72 o 
  -5   4  18       29.58       14.12     23.78 o 
  -4   4  18      151.13      150.20     30.45 o 
  -3   4  18       22.71       63.17     18.89 o 
  -2   4  18      707.01      826.10     60.23 o 
  -1   4  18       30.18       52.48     20.12 o 
   0   4  18       20.26       10.93     13.68 o 
   1   4  18       29.09       44.10     21.25 o 
   2   4  18      624.81      672.78    130.09 o 
   3   4  18       19.30       18.58     29.46 o 
  -6   5  18      124.60       50.11     53.83 o 
  -5   5  18        6.73       45.96     17.30 o 
  -4   5  18       90.15      108.28     26.18 o 
  -3   5  18        6.27       23.83     36.70 o 
  -2   5  18      161.96      128.86     25.11 o 
  -1   5  18        4.21        7.06     26.50 o 
   0   5  18      435.51      522.80     54.88 o 
   1   5  18        2.21       27.94     39.85 o 
   2   5  18       47.61       46.25     22.93 o 
   3   5  18      105.97       74.38     24.86 o 
  -5   6  18      109.41       87.38     43.23 o 
  -4   6  18       10.99       57.15     29.19 o 
  -3   6  18      410.21      389.53    106.55 o 
  -2   6  18      261.40      156.73     61.43 o 
  -1   6  18        3.67       48.19     19.68 o 
   0   6  18        9.14       25.16     19.20 o 
   1   6  18      115.21      147.69     39.03 o 
   2   6  18       46.66       69.80     26.32 o 
   3   6  18        3.31       52.21     22.76 o 
  -5   7  18       66.12       50.97     53.55 o 
  -4   7  18        1.98        7.85     23.64 o 
  -3   7  18       15.84       45.14     17.22 o 
  -2   7  18       42.19       40.21     19.84 o 
  -1   7  18      175.69      115.52     24.99 o 
   0   7  18        1.72       68.09     22.28 o 
   1   7  18      137.45      141.73     51.49 o 
   2   7  18        5.32       -6.30     36.63 o 
  -4   8  18       20.91       35.49     28.84 o 
  -3   8  18      101.39       93.69     23.37 o 
  -2   8  18       53.90       54.34     46.13 o 
  -1   8  18       16.61       31.89     21.18 o 
   0   8  18       19.63       53.94     23.82 o 
   1   8  18       35.83       24.93     18.99 o 
   2   8  18      117.29      132.63     31.38 o 
  -4   9  18        7.81       36.51     24.15 o 
  -3   9  18        0.67       18.94     29.11 o 
  -2   9  18       58.91      118.37     36.68 o 
  -1   9  18       10.71       39.84     27.52 o 
   0   9  18      107.53       90.20     26.87 o 
   1   9  18       65.48       54.40     16.34 o 
  -3  10  18        8.14      -26.57     17.71 o 
  -2  10  18      172.83      172.30     33.83 o 
  -1  10  18       12.39       63.18     32.65 o 
   0  10  18       19.12       37.94     28.59 o 
  -5   0  19       36.15       21.61     33.31 o 
  -3   0  19      388.96      536.83     73.49 o 
  -1   0  19      197.40      194.66     89.55 o 
   1   0  19        0.74       34.53     37.37 o 
   3   0  19       37.72       58.91     35.18 o 
  -6   1  19       33.30       19.88     16.25 o 
  -5   1  19       19.75       37.18     23.73 o 
  -4   1  19      326.06      377.91     71.83 o 
  -3   1  19      296.53      273.00     32.46 o 
  -2   1  19       29.79       45.92     24.92 o 
  -1   1  19        1.73       29.24     21.20 o 
   0   1  19      172.57      156.79     39.79 o 
   1   1  19      285.53      369.48     90.33 o 
   2   1  19       65.75       72.39     20.45 o 
   3   1  19       13.80        2.95     23.47 o 
  -6   2  19        5.48       68.12     51.92 o 
  -5   2  19       28.46       44.05     25.48 o 
  -4   2  19       73.33       57.32     26.18 o 
  -3   2  19        0.54       59.42     20.48 o 
  -2   2  19      540.87      534.09     49.55 o 
  -1   2  19       25.10        4.71     28.24 o 
   0   2  19      360.29      305.50     42.15 o 
   1   2  19       10.04        7.04     39.42 o 
   2   2  19       90.24       91.43     25.86 o 
   3   2  19       22.55       43.22     21.15 o 
  -5   3  19       10.64        8.67     64.54 o 
  -4   3  19      112.50      118.28     30.98 o 
  -3   3  19      103.20       83.83     20.45 o 
  -2   3  19       37.60       58.44     29.05 o 
  -1   3  19        0.09       38.19     18.57 o 
   0   3  19      184.46      153.14     37.74 o 
   1   3  19      220.20      193.83     32.81 o 
   2   3  19        9.18       58.45     22.96 o 
   3   3  19       22.41       52.62     21.26 o 
  -5   4  19        3.72       48.35     20.96 o 
  -4   4  19        3.03       58.24     36.49 o 
  -3   4  19      323.14      291.39     68.80 o 
  -2   4  19       77.98      100.88     25.11 o 
  -1   4  19      173.88      156.55     32.98 o 
   0   4  19       37.25       -0.35     29.87 o 
   1   4  19        0.27       34.97     18.99 o 
   2   4  19       13.33       21.25     23.18 o 
   3   4  19        9.40       20.05     29.37 o 
  -5   5  19       80.53       53.58     25.77 o 
  -4   5  19        3.30       14.28     54.49 o 
  -3   5  19      292.67      239.97     41.66 o 
  -2   5  19        0.21       -5.02     35.56 o 
  -1   5  19        0.70       27.30     27.71 o 
   0   5  19        0.57       19.68     29.35 o 
   1   5  19      335.84      322.51     49.91 o 
   2   5  19        0.35       55.05     15.67 o 
  -5   6  19       60.97      -10.22     26.94 o 
  -4   6  19        5.32       32.22     30.68 o 
  -3   6  19        9.24       34.88     18.17 o 
  -2   6  19      191.37      187.72     30.27 o 
  -1   6  19       83.92       88.95     25.68 o 
   0   6  19      106.86       73.81     28.97 o 
   1   6  19        2.78       56.68     18.74 o 
   2   6  19       21.62       50.07     24.50 o 
  -4   7  19      138.71       86.29     28.00 o 
  -3   7  19        5.21       17.65     27.63 o 
  -2   7  19        7.35       57.00     20.88 o 
  -1   7  19        0.37       45.80     21.76 o 
   0   7  19      128.96       48.22     26.82 o 
   1   7  19        0.03       50.26     21.71 o 
  -4   8  19        5.73       26.05     15.51 o 
  -3   8  19       96.93      123.20     33.49 o 
  -2   8  19      201.55      202.04     71.10 o 
  -1   8  19        4.43       -1.59     56.30 o 
   0   8  19        9.55       60.65     25.93 o 
   1   8  19        0.05       81.89     22.53 o 
  -3   9  19      142.07      103.28     22.98 o 
  -2   9  19        7.11       -4.97     20.50 o 
  -1   9  19       11.50       28.16     27.06 o 
   0   9  19        0.37       14.51     19.22 o 
  -4   0  20        0.20      -55.19     51.29 o 
  -2   0  20       72.06       -4.25     37.11 o 
   0   0  20      145.79      135.42     44.97 o 
   2   0  20        3.89      -19.28     58.39 o 
  -5   1  20       30.25        6.63     26.17 o 
  -4   1  20      207.58      193.32     51.40 o 
  -3   1  20       41.27       64.56     28.06 o 
  -2   1  20        8.23       30.16     24.33 o 
  -1   1  20        0.88       31.92     22.75 o 
   0   1  20        2.80       38.94     19.49 o 
   1   1  20      151.46      119.52     31.42 o 
   2   1  20       16.76       30.02     27.73 o 
  -5   2  20      168.72      131.76     45.44 o 
  -4   2  20        9.45        2.32     24.53 o 
  -3   2  20       45.03       46.85     39.93 o 
  -2   2  20       11.10        1.34     22.66 o 
  -1   2  20      308.58      312.53     57.68 o 
   0   2  20        1.63       58.72     26.06 o 
   1   2  20       86.14       61.41     32.63 o 
   2   2  20        0.06        4.05     34.53 o 
  -5   3  20        4.19       57.74     33.45 o 
  -4   3  20       58.09       56.69     29.74 o 
  -3   3  20      295.42      429.54    102.11 o 
  -2   3  20        7.69       50.27     18.32 o 
  -1   3  20       78.37       77.82     30.41 o 
   0   3  20        0.63       35.23     19.57 o 
   1   3  20       13.72        5.14     29.19 o 
   2   3  20       10.87       25.46     21.42 o 
  -4   4  20       16.42       62.33     21.46 o 
  -3   4  20       19.37       66.63     23.67 o 
  -2   4  20       39.81       44.25     30.08 o 
  -1   4  20      150.95       87.71     24.97 o 
   0   4  20      153.45      169.15     41.75 o 
   1   4  20       43.47       39.65     18.88 o 
   2   4  20       84.84       36.83     48.19 o 
  -4   5  20       89.62       77.17     32.24 o 
  -3   5  20       12.66        8.19     43.34 o 
  -2   5  20       91.74       80.52     33.69 o 
  -1   5  20       20.85       32.22     14.89 o 
   0   5  20       18.60       12.12     21.20 o 
   1   5  20        1.10       67.56     26.45 o 
  -4   6  20        7.22        2.59     31.01 o 
  -3   6  20       36.23       66.71     23.80 o 
  -2   6  20       28.31       30.27     24.60 o 
  -1   6  20       92.79      131.46     42.76 o 
   0   6  20       23.66       61.33     18.60 o 
   1   6  20       17.55       46.33     20.79 o 
  -3   7  20      174.86       96.08     26.91 o 
  -2   7  20        6.57       42.71     30.64 o 
  -1   7  20        9.04       16.52     19.72 o 
   0   7  20        0.56       -1.64     92.46 o 
  -2   8  20        1.23       40.97     34.16 o 
  -1   8  20       43.73       53.46     21.48 o 
  -3   0  21       30.38       67.02     41.04 o 
  -1   0  21      130.98      101.12     45.01 o 
   1   0  21       77.94      100.14     32.68 o 
  -4   1  21       10.99       -1.32     92.30 o 
  -3   1  21      178.96      144.31     64.24 o 
  -2   1  21       35.46       34.78     29.94 o 
  -1   1  21       36.81       46.96     25.95 o 
   0   1  21        4.50       40.86     28.53 o 
   1   1  21       12.60       35.48     30.14 o 
  -4   2  21       71.90       85.84     56.97 o 
  -3   2  21        5.30       55.19     21.33 o 
  -2   2  21        9.00       -0.45     56.01 o 
  -1   2  21        6.44       -4.51     20.80 o 
   0   2  21      102.51       87.90     25.22 o 
   1   2  21        0.05      -23.69     33.84 o 
  -4   3  21        9.94        4.87     45.12 o 
  -3   3  21       33.28       57.60     23.06 o 
  -2   3  21       94.34       64.43     22.87 o 
  -1   3  21       38.93       41.01     23.47 o 
   0   3  21       85.04       82.45     32.21 o 
   1   3  21        0.04       33.19     19.99 o 
  -3   4  21       28.23       28.27     27.60 o 
  -2   4  21       21.43       20.21     22.61 o 
  -1   4  21       46.51      -10.11     47.65 o 
   0   4  21        9.92       42.60     27.01 o 
  -3   5  21      175.14      169.72     42.96 o 
  -2   5  21       54.82       77.11     42.73 o 
  -1   5  21       12.66       18.52     17.13 o 
   0   5  21        0.72       38.74     25.74 o 
  -2   6  21       20.60        3.34     23.03 o 
  -1   6  21       17.28       34.18     38.74 o 
  -2   0  22       43.37       99.47     70.85 o 
   0   0  22        0.81      -18.83     28.85 o 
  -3   1  22        0.17      -65.79     43.86 o 
  -2   1  22       42.70       39.94     35.08 o 
  -1   1  22       15.41       41.95     27.06 o 
  -2   2  22       12.19       48.31     25.64 o 
  -1   2  22        3.40       -4.02     19.55 o 
  -2   3  22       16.21       15.34     39.81 o 
                                                 
